# Supplementary material for: Development and Validation of EST-SSR Markers from the Transcriptome of Adzuki Bean (Vigna angularis)
Source: PLoS One. 2015 Jul 6;10(7):e0131939. doi: 10.1371/journal.pone.0131939 (PMC4492930; doi:10.1371/journal.pone.0131939)
Supplement: S2 Table — (XLS) [file pone.0131939.s002.xls]

## Sheet: S2 Table
S2 Table. Characteristics of adzuki bean EST-SSR markers developed in this study.
Name	Motif	Forward primer(5'-3')	Reverse primer (5'-3')	Tm(°C)	Product size (bp)
Az10271	GCT(3*5)	TAGTTGTGGAATTTGTTGTTGGA	CAGCTACAACAGCAGCAACAG	60	135
Az10272	GCT(3*5)	TAGTTGTGGAATTTGTTGTTGGA	CTCAGCTACAACAGCAGCAACAG	63	137
Az10275	GCT(3*5)	TAGTTGTGGAATTTGTTGTTGGA	TCAGCTACAACAGCAGCAACAG	62	136
Az10341	TGG(3*5)	GATATGGACGAGGTGGTGGT	GTCCCTGCTACCTCCATAACC	60	140
Az10342	TGG(3*5)	GATATGGACGAGGTGGTGGT	GGTCCCTGCTACCTCCATAAC	60	141
Az10343	TGG(3*5)	ATATGGACGAGGTGGTGGTG	GGTCCCTGCTACCTCCATAAC	60	140
Az10344	TGG(3*5)	GTGGTGGTGGAGGTGGTTAC	ACCATCACCATATCCACGGT	60	146
Az10345	TGG(3*5)	AGGATATGGACGAGGTGGTG	ACCATCACCATATCCACGGT	60	160
Az10551	CTA(3*5)	AAACTCAGGTTTCACAACAGCAC	CCTGGTTGATTCCTTCTTTTCTT	60	121
Az10552	CTA(3*5)	AAACTCAGGTTTCACAACAGCAC	GATTCCTTCTTTTCTTCTGAGGC	60	114
Az10553	CTA(3*5)	TTTTTGGGAATCAGACAAGAAAA	TTCTTTTCTTCTGAGGCATTGTG	61	133
Az10554	CTA(3*5)	TTTTTGGGAATCAGACAAGAAAA	CTTCTTTTCTTCTGAGGCATTGT	59	134
Az10555	CTA(3*5)	AAACTCAGGTTTCACAACAGCAC	GATATGGTGTTCCTGGTTGATTC	60	132
Az10841	AC(2*6)	AGCAAGTGGTGTCAAGAAAGAAG	CTCTACGTGTTGCTCTAGGCTGT	60	128
Az10842	AC(2*6)	AAGTGGTGTCAAGAAAGAAGCAC	CTCTACGTGTTGCTCTAGGCTGT	60	125
Az10843	AC(2*6)	TACACAATGTCCAGCAGAGTTTG	CTCTACGTGTTGCTCTAGGCTGT	60	81
Az10845	AC(2*6)	AAGCAAGTGGTGTCAAGAAAGAA	CTCTACGTGTTGCTCTAGGCTGT	60	129
Az10921	AGG(3*5)	ACCTGAGCATTTCATGTAGCAAT	ACGATTGAGGTTTAGGACACAGA	60	139
Az10922	AGG(3*5)	ACCTGAGCATTTCATGTAGCAAT	ATCAACGATTGAGGTTTAGGACA	60	143
Az10923	AGG(3*5)	ACCTGAGCATTTCATGTAGCAAT	CGATTGAGGTTTAGGACACAGAG	60	138
Az10924	AGG(3*5)	CGGCTAACTTGTTTTAGGCTTTT	ACGATTGAGGTTTAGGACACAGA	60	110
Az10925	AGG(3*5)	ACCTGAGCATTTCATGTAGCAAT	GACACAGAGTCAGAGGTCGAAAT	60	124
Az10921	TCC(3*5)	ACGATTGAGGTTTAGGACACAGA	ACCTGAGCATTTCATGTAGCAAT	60	139
Az10922	TCC(3*5)	ATCAACGATTGAGGTTTAGGACA	ACCTGAGCATTTCATGTAGCAAT	60	143
Az10923	TCC(3*5)	CGATTGAGGTTTAGGACACAGAG	ACCTGAGCATTTCATGTAGCAAT	60	138
Az10924	TCC(3*5)	ACGATTGAGGTTTAGGACACAGA	CGGCTAACTTGTTTTAGGCTTTT	60	110
Az10925	TCC(3*5)	GACACAGAGTCAGAGGTCGAAAT	ACCTGAGCATTTCATGTAGCAAT	60	124
Az11001	CTC(3*6)	TCGCCTTGGTGTCCATAATATAC	ATAAAGTGCAACACATCACAACG	60	111
Az11002	CTC(3*6)	CTTGGTGGGTTATGAAAGTCATC	ATAAAGTGCAACACATCACAACG	60	132
Az11003	CTC(3*6)	TCGCCTTGGTGTCCATAATATAC	TCTATTTTGGTTCACCCCATAAA	60	129
Az11004	CTC(3*6)	CTTGGTGGGTTATGAAAGTCATC	TCTATCTATTTTGGTTCACCCCA	60	154
Az11005	CTC(3*6)	CTTGGTGGGTTATGAAAGTCATC	TCTATTTTGGTTCACCCCATAAA	60	150
Az11001	GGA(3*6)	ATAAAGTGCAACACATCACAACG	CTTGGTGGGTTATGAAAGTCATC	60	132
Az11002	GGA(3*6)	TCTATCTATTTTGGTTCACCCCA	CTTGGTGGGTTATGAAAGTCATC	60	154
Az11003	GGA(3*6)	TCTATTTTGGTTCACCCCATAAA	CTTGGTGGGTTATGAAAGTCATC	60	150
Az11004	GGA(3*6)	AACGAGGTTGAGAAGAAGTGAAA	CTTGGTGGGTTATGAAAGTCATC	60	108
Az11005	GGA(3*6)	GAAGTGAAAGTTGAATCCTGGGT	CTTGGTGGGTTATGAAAGTCATC	60	94
Az11001	GA(2*10)	GGTTTGTACATGGAAGGTAGCTG	TCGAAAATATTGATTGGTACGCT	60	155
Az11002	GA(2*10)	GGTTTGTACATGGAAGGTAGCTG	CTCGAAAATATTGATTGGTACGC	60	156
Az11003	GA(2*10)	ATGGAAGGTAGCTGAAACAGTGA	TCGAAAATATTGATTGGTACGCT	60	146
Az11004	GA(2*10)	ATGGAAGGTAGCTGAAACAGTGA	CTCGAAAATATTGATTGGTACGC	60	147
Az11005	GA(2*10)	GGAAGGTAGCTGAAACAGTGAAA	TCGAAAATATTGATTGGTACGCT	60	144
Az11091	CT(2*6)	GATCACCTTTTCAAATCCTTGTG	CTGAGAGGGCATTCAAAGAGTTA	60	116
Az11092	CT(2*6)	TTTCTCAGTTGGCAAAGTAAAGG	CTGAGAGGGCATTCAAAGAGTTA	60	89
Az11093	CT(2*6)	TTGTGACTATTTCTCAGTTGGCA	CTGAGAGGGCATTCAAAGAGTTA	60	98
Az11094	CT(2*6)	ATCACCTTTTCAAATCCTTGTGA	TTATCTTCTGAGAGGGCATTCAA	60	122
Az11095	CT(2*6)	GATCACCTTTTCAAATCCTTGTG	TATCTTCTGAGAGGGCATTCAAA	60	122
Az11461	GAT(3*5)	CCAGTCTCAGTAGTTTCAGCACC	TTTTTAAATCCTCCCTCACTGGT	60	152
Az11462	GAT(3*5)	GCCAGTCTCAGTAGTTTCAGCAC	TTTTTAAATCCTCCCTCACTGGT	60	153
Az11463	GAT(3*5)	AGGCAGCACTAGTGAGAATTCAA	CACAACAATCATCAGAAGAAGCA	60	158
Az11464	GAT(3*5)	AGCCAGTCTCAGTAGTTTCAGCA	TTTTTAAATCCTCCCTCACTGGT	60	154
Az11465	GAT(3*5)	AAGCCAGTCTCAGTAGTTTCAGC	TTTTTAAATCCTCCCTCACTGGT	60	155
Az11861	CAG(3*5)	ATTACGTGCAGAGGCATTTGAT	GAATCTTGAGTCTTGCTTTCCAA	60	150
Az11862	CAG(3*5)	ATTACGTGCAGAGGCATTTGAT	GTCTTGCTTTCCAATCTTGTGAG	60	141
Az11863	CAG(3*5)	ATTACGTGCAGAGGCATTTGAT	GAGTCTTGCTTTCCAATCTTGTG	60	143
Az11864	CAG(3*5)	ATTACGTGCAGAGGCATTTGAT	TGAGTCTTGCTTTCCAATCTTGT	60	144
Az11865	CAG(3*5)	ATTACGTGCAGAGGCATTTGAT	TCTTGAGTCTTGCTTTCCAATCT	60	147
Az11811	GA(2*7)	AGCTCCATGTAGCAGAGACTGAG	GCCAAGGAGGAAACTTTTCTTTA	60	125
Az11812	GA(2*7)	AAGCTCCATGTAGCAGAGACTGA	GCCAAGGAGGAAACTTTTCTTTA	60	126
Az11813	GA(2*7)	GAAGCTCCATGTAGCAGAGACTG	GCCAAGGAGGAAACTTTTCTTTA	60	127
Az11814	GA(2*7)	TGAAGCTCCATGTAGCAGAGACT	GCCAAGGAGGAAACTTTTCTTTA	60	128
Az11815	GA(2*7)	CTGAAGCTCCATGTAGCAGAGAC	GCCAAGGAGGAAACTTTTCTTTA	60	129
Az11931	AG(2*8)	AAGCTTCACCTGCTGTAGAACAC	TTTGTTTTCTCTTCATTTCCCAA	60	115
Az11932	AG(2*8)	AAGCTTCACCTGCTGTAGAACAC	TTTTGTTTTCTCTTCATTTCCCA	60	116
Az11933	AG(2*8)	GAAAAAGCTTCACCTGCTGTAGA	TTTGTTTTCTCTTCATTTCCCAA	60	119
Az11934	AG(2*8)	GAAAAAGCTTCACCTGCTGTAGA	TTTTGTTTTCTCTTCATTTCCCA	60	120
Az11935	AG(2*8)	CACACATCAACGAGTTCTAACCA	TTTGTTTTCTCTTCATTTCCCAA	60	90
Az12334	GGAGAA(6*4)	CATCTTTGTCTGTTCTCTTCCGT	TCCCAGATTTCTCCATTTCTGTA	60	160
Az12661	TTA(3*5)	TCAGAAACAGGGGTCTCATCTAA	GTGAAGCAAGTGGAAATTCTCTG	60	109
Az12662	TTA(3*5)	TCAGAAACAGGGGTCTCATCTAA	TGTGAAGCAAGTGGAAATTCTCT	60	110
Az12663	TTA(3*5)	TTCAGAAACAGGGGTCTCATCTA	GTGAAGCAAGTGGAAATTCTCTG	60	110
Az12664	TTA(3*5)	TTCAGAAACAGGGGTCTCATCTA	TGTGAAGCAAGTGGAAATTCTCT	60	111
Az12665	TTA(3*5)	ATCTGTTGATTGGGATTTTGGTT	GGAGATTGCAGCCACTATAAATG	60	145
Az12791	TC(2*8)	CAGAAGTGGCTGTTTCAAAATTC	AAAAGGGGGAAAGAATATTAGGG	60	142
Az12792	TC(2*8)	GGGTAGGCAGACCTTATTTTGTT	TGTTGAAAGGAGGAAAATTGAAA	60	93
Az12793	TC(2*8)	GGGTAGGCAGACCTTATTTTGTT	TTGTTGAAAGGAGGAAAATTGAA	60	94
Az12794	TC(2*8)	GCAGACCTTATTTTGTTTCTGGA	TGTTGAAAGGAGGAAAATTGAAA	60	87
Az12795	TC(2*8)	GCAGACCTTATTTTGTTTCTGGA	TTGTTGAAAGGAGGAAAATTGAA	60	88
Az12911	AG(2*7)	AAGTAGCATTTGCATCTCACAGC	TTAGGATTCTTGGTGGGATAACA	60	158
Az12912	AG(2*7)	GAAGTAGCATTTGCATCTCACAG	TTAGGATTCTTGGTGGGATAACA	60	159
Az12913	AG(2*7)	AGAAGTAGCATTTGCATCTCACA	TTAGGATTCTTGGTGGGATAACA	60	160
Az12914	AG(2*7)	ATTTGCATCTCACAGCGTTTTTA	TTAGGATTCTTGGTGGGATAACA	60	151
Az12915	AG(2*7)	AGAAGTAGCATTTGCATCTCACAG	TTAGGATTCTTGGTGGGATAACA	60	160
Az12921	GT(2*9)	ACCAGCATCTTCTCCATTAGACA	CACACGCTTAACCTCTTCATCTT	60	127
Az12922	GT(2*9)	GAACCAGCATCTTCTCCATTAGA	CACACGCTTAACCTCTTCATCTT	60	129
Az12923	GT(2*9)	GAGAACCAGCATCTTCTCCATTA	CACACGCTTAACCTCTTCATCTT	60	131
Az12924	GT(2*9)	CCAGCATCTTCTCCATTAGACAG	CACACGCTTAACCTCTTCATCTT	60	126
Az12925	GT(2*9)	GCTTGTAGAGAACCAGCATCTTC	CACACGCTTAACCTCTTCATCTT	60	138
Az13011	TC(2*6)	CGGTCATCATAGAAAACTCCAAC	AGAGCGAGAATAAGAAGTGGGTT	60	118
Az13012	TC(2*6)	CGGTCATCATAGAAAACTCCAAC	AGAGAGGATCCAGGAAGGTTCTA	60	140
Az13013	TC(2*6)	AGAAAACTCCAACCTCTTCTTCG	AGAGAGGATCCAGGAAGGTTCTA	60	130
Az13014	TC(2*6)	ATTCACCCTTCACATAAAACCAA	AGAGAGGATCCAGGAAGGTTCTA	60	97
Az13015	TC(2*6)	AACCATTCACCCTTCACATAAAA	AGAGAGGATCCAGGAAGGTTCTA	60	101
Az13011	AG(2*6)	AGAGCGAGAATAAGAAGTGGGTT	CGGTCATCATAGAAAACTCCAAC	60	118
Az13012	AG(2*6)	AGAGAGGATCCAGGAAGGTTCTA	CGGTCATCATAGAAAACTCCAAC	60	140
Az13013	AG(2*6)	AGAGAGGATCCAGGAAGGTTCTA	AGAAAACTCCAACCTCTTCTTCG	60	130
Az13014	AG(2*6)	AGAGAGGATCCAGGAAGGTTCTA	ATTCACCCTTCACATAAAACCAA	60	97
Az13015	AG(2*6)	AGAGAGGATCCAGGAAGGTTCTA	AACCATTCACCCTTCACATAAAA	60	101
Az13071	GAA(3*5)	GTGCGTAAAGTCACACTCTGAGG	TCGAAGACCCAGTTTTCTTATCA	60	126
Az13072	GAA(3*5)	GTGCGTAAAGTCACACTCTGAGG	GGTGAATTTTAAAGCAACGCTAA	60	85
Az13073	GAA(3*5)	TGCGTAAAGTCACACTCTGAGG	TCGAAGACCCAGTTTTCTTATCA	60	125
Az13074	GAA(3*5)	GTGCGTAAAGTCACACTCTGAGG	TATCACCAAGATGAACGATGCTA	60	108
Az13075	GAA(3*5)	GTGCGTAAAGTCACACTCTGAGG	GATGAACGATGCTAGGTGAATTT	60	99
Az13071	TTC(3*5)	GGTGAATTTTAAAGCAACGCTAA	TTTTTCATCAATTCCTTAATCCA	58	134
Az13072	TTC(3*5)	TATCACCAAGATGAACGATGCTA	TTTTTCATCAATTCCTTAATCCA	58	157
Az13073	TTC(3*5)	GGTGAATTTTAAAGCAACGCTAA	TTTTCATCAATTCCTTAATCCATTC	60	133
Az13074	TTC(3*5)	TATCACCAAGATGAACGATGCTA	TTTTCATCAATTCCTTAATCCATTC	60	156
Az13075	TTC(3*5)	GATGAACGATGCTAGGTGAATTT	TTTTTCATCAATTCCTTAATCCA	58	148
Az13071	TTC(3*5)	CACTTCATACAACAATGGCTCAA	GTGCGTAAAGTCACACTCTGAGG	61	124
Az13072	TTC(3*5)	CACTTCATACAACAATGGCTCAA	TGCGTAAAGTCACACTCTGAGG	60	123
Az13073	TTC(3*5)	ATATCAGCCACTCACCAAAACAC	GTGCGTAAAGTCACACTCTGAGG	61	93
Az13074	TTC(3*5)	ACATATCAGCCACTCACCAAAAC	GTGCGTAAAGTCACACTCTGAGG	61	95
Az13075	TTC(3*5)	ACTCACCAAAACACCTCCTTCTT	GTGCGTAAAGTCACACTCTGAGG	61	84
Az13161	TA(2*7)	GTATGTTAAGACGTGGAGCCATC	TGCAAATCCTATGGATATGGGTA	60	158
Az13162	TA(2*7)	TCATTGGTCAGGACCATTTCTAC	TGCAAATCCTATGGATATGGGTA	60	137
Az13163	TA(2*7)	ATCATTGGTCAGGACCATTTCTA	TGCAAATCCTATGGATATGGGTA	60	138
Az13164	TA(2*7)	TGTATGTTAAGACGTGGAGCCAT	TGCAAATCCTATGGATATGGGTA	60	159
Az13165	TA(2*7)	CATTGGTCAGGACCATTTCTACA	TGCAAATCCTATGGATATGGGTA	60	136
Az13311	ATC(3*5)	TAGACACAGAAAAGAACGGCATT	ATACTCTGCTTTGTAGCTGCCTG	60	131
Az13312	ATC(3*5)	AATAGACACAGAAAAGAACGGCA	ATACTCTGCTTTGTAGCTGCCTG	60	133
Az13313	ATC(3*5)	TAGACACAGAAAAGAACGGCATT	ATCATCTGCTGCCACAATACTCT	60	147
Az13314	ATC(3*5)	AATAGACACAGAAAAGAACGGCA	ATCATCTGCTGCCACAATACTCT	60	149
Az13315	ATC(3*5)	AACCAACAAAGTCCAGGAAGAAT	ATACTCTGCTTTGTAGCTGCCTG	60	153
Az13431	CAT(3*5)	AAAAGTTGCGTCTCCTGAAACTA	CATGACGATGATAGTGAAGCAAC	60	145
Az13432	CAT(3*5)	TCTTAATGGAAAAGTTGCGTCTC	ATGACCATGACGATGATAGTGAA	59	159
Az13433	CAT(3*5)	GCAGTGGCCATGTTTAATGTAAG	CATGACGATGATAGTGAAGCAAC	60	105
Az13434	CAT(3*5)	TCTTAATGGAAAAGTTGCGTCTC	GACCATGACGATGATAGTGAAGC	61	157
Az13435	CAT(3*5)	AAAAGTTGCGTCTCCTGAAACTA	TGACGATGATAGTGAAGCAACTC	59	143
Az13501	ACA(3*6)	CGTGTTTTGGTATTGAATTGGTT	ATGCTTTTGAACCTTCCTAGCTC	60	146
Az13502	ACA(3*6)	CGTGTTTTGGTATTGAATTGGTT	CTTTTGAACCTTCCTAGCTCACC	61	143
Az13503	ACA(3*6)	TTTTGTTTGACTTAACGTGAGGG	ATGCTTTTGAACCTTCCTAGCTC	60	125
Az13504	ACA(3*6)	CGTGTTTTGGTATTGAATTGGTT	GCTTTTGAACCTTCCTAGCTCAC	61	144
Az13505	ACA(3*6)	TTGTTTGACTTAACGTGAGGGAG	ATGCTTTTGAACCTTCCTAGCTC	60	123
Az13661	AT(2*7)	ATGAAAGAGGGGCAAGGTAATTT	CCGCAACATAATTCTTTCTCACT	60	155
Az13662	AT(2*7)	GACCAACAACATGATGAAAGAGG	ATTCTTTCTCACTCCTAATCCCC	59	158
Az13663	AT(2*7)	GGACCAACAACATGATGAAAGAG	ATTCTTTCTCACTCCTAATCCCC	59	159
Az13664	AT(2*7)	ATGAAAGAGGGGCAAGGTAATTT	TCCGCAACATAATTCTTTCTCAC	60	156
Az13665	AT(2*7)	GACCAACAACATGATGAAAGAGG	AATTCTTTCTCACTCCTAATCCCC	60	159
Az13741	ATA(3*7)	CACCAGAGTGTTGCAAATATTGA	GATGGAGAGAGCAGGATGTTAAA	60	151
Az13742	ATA(3*7)	CAAACACCAGAGTGTTGCAAATA	GATGGAGAGAGCAGGATGTTAAA	60	155
Az13743	ATA(3*7)	CACCAGAGTGTTGCAAATATTGA	CAGATGGAGAGAGCAGGATGTTA	61	153
Az13744	ATA(3*7)	CAAACACCAGAGTGTTGCAAATA	CAGATGGAGAGAGCAGGATGTTA	61	157
Az13745	ATA(3*7)	TGAATGAAAATGTTGTCAAGAGC	GATGGAGAGAGCAGGATGTTAAA	60	131
Az13741	ATA(3*7)	TGAATGAAAATGTTGTCAAGAGC	ACAGTGCAGAAGATAAAAGCAGC	60	153
Az13742	ATA(3*7)	CACCAGAGTGTTGCAAATATTGA	CTTCACAGCGAGAGTTGAGTGT	60	149
Az13743	ATA(3*7)	CAAACACCAGAGTGTTGCAAATA	CTTCACAGCGAGAGTTGAGTGT	60	153
Az13744	ATA(3*7)	TGAATGAAAATGTTGTCAAGAGC	CACAGTGCAGAAGATAAAAGCAG	59	154
Az13745	ATA(3*7)	CACCAGAGTGTTGCAAATATTGA	CTTCACAGCGAGAGTTGAGTGTC	62	149
Az13871	TC(2*6)	TAGTAAAGGAGTGTTGGGTTTGG	CACTTGAGCAAAAGAAATTAGCAA	60	124
Az13872	TC(2*6)	GAGTGTTGGGTTTGGACTTAAAA	CACTTGAGCAAAAGAAATTAGCAA	60	116
Az13873	TC(2*6)	TAGTAAAGGAGTGTTGGGTTTGG	CACTTGAGCAAAAGAAATTAGCA	59	124
Az13874	TC(2*6)	GAGTGTTGGGTTTGGACTTAAAA	CACTTGAGCAAAAGAAATTAGCA	59	116
Az13875	TC(2*6)	TAGTAAAGGAGTGTTGGGTTTGG	ACACTTGAGCAAAAGAAATTAGCA	60	125
Az13901	TTA(3*6)	CCAAATACCAAACAAGCAAAGAG	CTATCTGTGAACAGTTGCTCCCT	60	151
Az13902	TTA(3*6)	CAAATACCAAACAAGCAAAGAGC	CTATCTGTGAACAGTTGCTCCCT	60	150
Az13903	TTA(3*6)	ACACGACAATAGTCACTGTCGAA	CTATCTGTGAACAGTTGCTCCCT	60	122
Az13904	TTA(3*6)	GCAACAAACACGACAATAGTCAC	CTATCTGTGAACAGTTGCTCCCT	60	129
Az13905	TTA(3*6)	ACGTCATCATCCAAATACCAAAC	TATCTGTGAACAGTTGCTCCCTC	61	160
Az13901	ATA(3*6)	CTATCTGTGAACAGTTGCTCCCT	CCAAATACCAAACAAGCAAAGAG	60	151
Az13902	ATA(3*6)	CTATCTGTGAACAGTTGCTCCCT	CAAATACCAAACAAGCAAAGAGC	60	150
Az13903	ATA(3*6)	CTATCTGTGAACAGTTGCTCCCT	ACACGACAATAGTCACTGTCGAA	60	122
Az13904	ATA(3*6)	GTTCCGTAATTCTTGGCCTAAAC	ACACGACAATAGTCACTGTCGAA	60	144
Az13905	ATA(3*6)	AATGTGTCGTTCCGTAATTCTTG	ACACGACAATAGTCACTGTCGAA	60	152
Az14201	CAG(3*6)	GCAATAGTGGAAGTTTTGGTGAC	CAAATGATATTGCAAATGCTTGA	60	102
Az14202	CAG(3*6)	TTGTTGGCAATAGTGGAAGTTTT	CAAATGATATTGCAAATGCTTGA	60	108
Az14203	CAG(3*6)	GCAATAGTGGAAGTTTTGGTGAC	TGATATTGCAAATGCTTGAGATG	60	98
Az14204	CAG(3*6)	TTGTTGGCAATAGTGGAAGTTTT	TGATATTGCAAATGCTTGAGATG	60	104
Az14205	CAG(3*6)	GCAATAGTGGAAGTTTTGGTGAC	ATTGCAAATGCTTGAGATGGTAT	60	94
Az14382	AT(2*8)	CAGACCATACGGGGTAGATTTATT	AGAAACTTCATTAAAGGCTCCCA	60	130
Az14384	AT(2*8)	CAGACCATACGGGGTAGATTTATT	AAACTTCATTAAAGGCTCCCAAT	59	128
Az14385	AT(2*8)	CAGACCATACGGGGTAGATTTAT	AGAAACTTCATTAAAGGCTCCCA	60	130
Az14521	GT(2*6)	AATCCATGACGTTAATACCTACGA	TCCACGTCTTTATCTCCCAACTA	60	139
Az14522	GT(2*6)	AATCCATGACGTTAATACCTACGA	ACGTCTTTATCTCCCAACTAGGC	60	136
Az14523	GT(2*6)	TCCATGACGTTAATACCTACGAT	TCCACGTCTTTATCTCCCAACTA	60	137
Az14524	GT(2*6)	ATCCATGACGTTAATACCTACGA	TCCACGTCTTTATCTCCCAACTA	60	138
Az14525	GT(2*6)	TCCATGACGTTAATACCTACGAT	ACGTCTTTATCTCCCAACTAGGC	60	134
Az14931	CTT(3*5)	CATCAGACAAGTCACTTTCATCG	AACAAGCGTTCAATAAGTTTGGA	60	159
Az14932	CTT(3*5)	CATCAGACAAGTCACTTTCATCG	GAACAAGCGTTCAATAAGTTTGG	60	160
Az14933	CTT(3*5)	CATCAGACAAGTCACTTTCATCG	GCGTTCAATAAGTTTGGAGACAC	60	154
Az14934	CTT(3*5)	CATCAGACAAGTCACTTTCATCG	CGTTCAATAAGTTTGGAGACACC	60	153
Az14935	CTT(3*5)	CATCAGACAAGTCACTTTCATCG	AGCGTTCAATAAGTTTGGAGACA	60	155
Az15041	CAC(3*6)	ACTCCATCAAGTCCTTGAAAACA	AGTGAGGTGGCAGAGAGATGTAG	60	152
Az15042	CAC(3*6)	ACTCCATCAAGTCCTTGAAAACA	GGTGGCAGAGAGATGTAGAAAGA	60	147
Az15043	CAC(3*6)	ACTCCATCAAGTCCTTGAAAACA	GAGGTGGCAGAGAGATGTAGAAA	60	149
Az15044	CAC(3*6)	ACTCCATCAAGTCCTTGAAAACA	GTAGTGAGGTGGCAGAGAGATGT	60	154
Az15045	CAC(3*6)	GCTACAGTTCCAACTCCATCAAG	GGTGGCAGAGAGATGTAGAAAGA	60	159
Az15041	TGG(3*5)	AGTGAGGTGGCAGAGAGATGTAG	AGACAGCGACTTGGAAAATAACC	61	159
Az15042	TGG(3*5)	GGTGGCAGAGAGATGTAGAAAGA	AGACAGCGACTTGGAAAATAACC	61	154
Az15043	TGG(3*5)	GAGGTGGCAGAGAGATGTAGAAA	AGACAGCGACTTGGAAAATAACC	61	156
Az15044	TGG(3*5)	AGTGAGGTGGCAGAGAGATGTAG	GACAGCGACTTGGAAAATAACC	60	158
Az15045	TGG(3*5)	GGTGGCAGAGAGATGTAGAAAGA	GACAGCGACTTGGAAAATAACC	60	153
Az15291	GAT(3*5)	TTAAGGGATCTCTTGTTGCTGAG	GCCTTCTTCTCTTCCTCTGTCTC	60	133
Az15292	GAT(3*5)	GTTAAGGGATCTCTTGTTGCTGA	GCCTTCTTCTCTTCCTCTGTCTC	60	134
Az15293	GAT(3*5)	GATCTGGTGTCACTGTTAAGGGA	CTGTCTCTTCACCAAACAAATCC	60	132
Az15294	GAT(3*5)	GATCTGGTGTCACTGTTAAGGGA	CTCTTCCTCTGTCTCTTCACCAA	60	140
Az15295	GAT(3*5)	AGGGATCTGGTGTCACTGTTAAG	CTGTCTCTTCACCAAACAAATCC	60	135
Az15761	GAA(3*7)	TCTAGGGAAACCCTTTAAACGAC	CGCACACAAGGAATGTTGATAAT	61	147
Az15762	GAA(3*7)	TCTAGGGAAACCCTTTAAACGAC	ACGCACACAAGGAATGTTGATA	60	148
Az15763	GAA(3*7)	TCTAGGGAAACCCTTTAAACGAC	ACGCACACAAGGAATGTTGATAA	62	148
Az15764	GAA(3*7)	CTAGGGAAACCCTTTAAACGACA	CGCACACAAGGAATGTTGATAAT	61	146
Az15765	GAA(3*7)	TCTAGGGAAACCCTTTAAACGAC	GAATGAAGTTCACGCACACAAG	61	159
Az15791	TC(2*8)	ATCTACATGCCCCTTCAAACAC	GCCAAAGAGAAACAAGAACAAAA	60	114
Az15792	TC(2*8)	CTACTGCATCTACATGCCCCTT	GCCAAAGAGAAACAAGAACAAAA	60	121
Az15793	TC(2*8)	AAAGAAGGGTATCCATAAACCAA	GCCAAAGAGAAACAAGAACAAAA	60	151
Az15794	TC(2*8)	TCTACATGCCCCTTCAAACAC	GCCAAAGAGAAACAAGAACAAAA	60	113
Az15795	TC(2*8)	ATCTACATGCCCCTTCAAACAC	AAAAACCAACCCAACAAAGAGAA	61	94
Az15791	CGT(3*5)	TTTTGTTCTTGTTTCTCTTTGGC	ACAGATCTCTCCGAAGACACG	59	151
Az15792	CGT(3*5)	TCTTGTTTCTCTTTGGCGAGTT	TTTTCTCCTCCCTCCACAGAT	60	160
Az15793	CGT(3*5)	TTTTGTTCTTGTTTCTCTTTGGC	CACAGATCTCTCCGAAGACACG	62	152
Az15794	CGT(3*5)	TTTTGTTCTTGTTTCTCTTTGGC	CCTCCACAGATCTCTCCGAA	60	156
Az15795	CGT(3*5)	TTTTGTTCTTGTTTCTCTTTGGC	ATCTCTCCGAAGACACGTCG	60	147
Az15891	CAC(3*5)	CTCTTCTATGGGGCTCAAACATA	TTCTGCGGAAGTGTTAGTAGTGG	61	105
Az15892	CAC(3*5)	CTCTTCTATGGGGCTCAAACATA	TCTTCTGCGGAAGTGTTAGTAGTG	60	107
Az15894	CAC(3*5)	CTCTTCTATGGGGCTCAAACATA	GCTTATCTTCTGCGGAAGTGTT	60	112
Az15895	CAC(3*5)	AGTCCCAAATTGTTGCGATAGTA	ATAGAAGGTGGCGAAAAAGATG	60	159
Az15931	ACG(3*6)	TGAAATCAGAAATCGGTATTCGT	CTACCCTTCGTGGAATGAGAAG	60	149
Az15932	ACG(3*6)	TGAAATCAGAAATCGGTATTCGT	GTTCATAACGGTGGAGGTGAAGT	62	98
Az15933	ACG(3*6)	ACAACCTGTAGCTCAAGAAATGC	GTTCATAACGGTGGAGGTGAAGT	62	149
Az15934	ACG(3*6)	TGAAATCAGAAATCGGTATTCGT	CTTCGTGGAATGAGAAGGTTGT	61	144
Az15935	ACG(3*6)	ATGAAATCAGAAATCGGTATTCG	CTACCCTTCGTGGAATGAGAAG	60	150
Az15931	CGT(3*6)	GTTCATAACGGTGGAGGTGAAGT	ACAACCTGTAGCTCAAGAAATGC	60	152
Az15932	CGT(3*6)	GTTCATAACGGTGGAGGTGAAGT	CCACAACCTGTAGCTCAAGAAAT	60	154
Az15933	CGT(3*6)	TTCATAACGGTGGAGGTGAAGT	ACAACCTGTAGCTCAAGAAATGC	60	151
Az15934	CGT(3*6)	GTTCATAACGGTGGAGGTGAAG	ACAACCTGTAGCTCAAGAAATGC	60	152
Az15935	CGT(3*6)	TTCATAACGGTGGAGGTGAAGT	CCACAACCTGTAGCTCAAGAAAT	60	153
Az16051	GGTTC(5*4)	GGGTTAGATTGGGTTCGGTTAT	CCCAACCCAACTGTATAGAACAT	59	133
Az16052	GGTTC(5*4)	GGGTTCGGTTATGTTTTGTTCA	GAACCCAACCCAACTGTATAGAA	59	126
Az16053	GGTTC(5*4)	GGGTTAGATTGGGTTCGGTTA	CCCAACCCAACTGTATAGAACAT	59	133
Az16054	GGTTC(5*4)	GGGTTAGATTGGGTTCGGTTAT	CCCAACCCAACTGTATAGAACATA	59	133
Az16055	GGTTC(5*4)	TTAGATTGGGTTCGGTTATGTTT	CCCAACCCAACTGTATAGAACA	59	130
Az16071	GA(2*8)	AAATTAGAAGGACCGAATTGACC	GCATGATGGAGCTGTCTCTAGTA	59	134
Az16072	GA(2*8)	AAATTAGAAGGACCGAATTGACC	GTATGTGACGAAGACAATCGAAC	59	160
Az16073	GA(2*8)	AATTAGAAGGACCGAATTGACCT	GGTATGTGACGAAGACAATCGAA	61	160
Az16074	GA(2*8)	AATTAGAAGGACCGAATTGACCT	GCATGATGGAGCTGTCTCTAGTA	59	133
Az16075	GA(2*8)	AATTAGAAGGACCGAATTGACCT	GTATGTGACGAAGACAATCGAAC	59	159
Az16141	CCA(3*5)	CTCAAAAGGTTTGTTAGCAGCAG	TTTCCTGAGAGAGGAGAACAAGA	60	142
Az16142	CCA(3*5)	CAGGAGTACTGGCTCTTGGATAA	GAACAAGAGCTTAAGGAATGGTG	59	158
Az16143	CCA(3*5)	CTCAAAAGGTTTGTTAGCAGCAG	TTTTTCCTGAGAGAGGAGAACAA	60	144
Az16144	CCA(3*5)	TCAGGAGTACTGGCTCTTGGATA	GAACAAGAGCTTAAGGAATGGTG	59	159
Az16145	CCA(3*5)	CAGGAGTACTGGCTCTTGGATAA	AACAAGAGCTTAAGGAATGGTGG	61	157
Az16221	TAT(3*5)	CTCCGTTTCTAATTATCCTCGGT	GCCAACTTGAAATTTGAGATCAG	60	151
Az16222	TAT(3*5)	TCCGTTTCTAATTATCCTCGGTT	GCCAACTTGAAATTTGAGATCAG	60	150
Az16223	TAT(3*5)	CCGTTTCTAATTATCCTCGGTTT	GCCAACTTGAAATTTGAGATCAG	60	149
Az16224	TAT(3*5)	CTCCGTTTCTAATTATCCTCGGT	TGAAATTTGAGATCAGAACCCAC	60	144
Az16225	TAT(3*5)	TCCGTTTCTAATTATCCTCGGTT	TGAAATTTGAGATCAGAACCCAC	60	143
Az16282	ATG(3*5)	TCTTTGGGAAACCAACAGAATTA	TTGTGGCTAAATCCATTTGAAGT	60	112
Az16284	ATG(3*5)	TCTTTGGGAAACCAACAGAATTA	GTGGCTAAATCCATTTGAAGTGA	60	110
Az16861	AG(2*6)	TGTTAATTGGATTTGGAATTTCG	ATCTTTTACGCAAAGGAATGGAT	60	159
Az16862	AG(2*6)	ATGCAGTTACCTCCTTCACTGAC	TGCTTCTCTAACGTCAGAACTCC	60	157
Az16863	AG(2*6)	ATGCAGTTACCTCCTTCACTGAC	CTTCTCTAACGTCAGAACTCCCA	60	155
Az16864	AG(2*6)	TCAGCTCAGCTCAACTTGTTATG	GAGACCTCTTCATCTTTTACGCA	60	143
Az16865	AG(2*6)	ATGCAGTTACCTCCTTCACTGAC	GAGACCTCTTCATCTTTTACGCA	60	123
Az16861	GAAA(4*5)	GAAAAAGCCAAGAAGGAAAGAAG	CGAAATTCCAAATCCAATTAACA	60	80
Az16862	GAAA(4*5)	GAGAAAAGGAAAAAGCCAAGAAG	CGAAATTCCAAATCCAATTAACA	60	88
Az16863	GAAA(4*5)	AGAGAAAAGGAAAAAGCCAAGAA	CGAAATTCCAAATCCAATTAACA	60	89
Az16864	GAAA(4*5)	ATGGATGTGTTGGAATGTAGGAG	CGAAATTCCAAATCCAATTAACA	60	152
Az16865	GAAA(4*5)	GGATGTGTTGGAATGTAGGAGAA	CGAAATTCCAAATCCAATTAACA	60	150
Az16981	GCT(3*5)	ATTAGAAGTCTGGGATTGCTGGT	TCCTCGTGGAGATACAGATATGC	60	145
Az16982	GCT(3*5)	CCTACTTTATCTTGCTGGTGCAT	CTAATGAAGGTGAAACTGGCTCA	61	152
Az16983	GCT(3*5)	ACCACCTCCCCCTACTTTATCTT	CAACAACAATCAAGTACCAATGC	59	123
Az16984	GCT(3*5)	ATTAGAAGTCTGGGATTGCTGGT	CTAATGAAGGTGAAACTGGCTCA	61	123
Az16985	GCT(3*5)	ACCACCTCCCCCTACTTTATCTT	CAGCAACATCAACAACAATCAAG	61	132
Az16991	TGT(3*5)	CATTTAAAAGGTGAGCCCTATCC	ATATGCAGATGCAACATCTCCTC	60	138
Az16992	TGT(3*5)	CCATTTAAAAGGTGAGCCCTATC	ATATGCAGATGCAACATCTCCTC	60	139
Az16994	TGT(3*5)	ATTTAAAAGGTGAGCCCTATCCC	ATATGCAGATGCAACATCTCCTC	60	137
Az16995	TGT(3*5)	CATTTAAAAGGTGAGCCCTATCC	TATGCAGATGCAACATCTCCTCT	61	137
Az17051	CCT(3*5)	CTGAAGAAGAACGCAAGAAAGAG	CAAAAGAAGAGAAGCATCAGGAA	60	158
Az17052	CCT(3*5)	ACTGAAGAAGAACGCAAGAAAGA	CAAAAGAAGAGAAGCATCAGGAA	60	159
Az17053	CCT(3*5)	CTGAAGAAGAACGCAAGAAAGAG	CTAGTTGCTGGTTTGACGAAGAT	60	96
Az17054	CCT(3*5)	CTGAAGAAGAACGCAAGAAAGAG	ATCTTCTAGTTGCTGGTTTGACG	60	101
Az17055	CCT(3*5)	CTGAAGAAGAACGCAAGAAAGAG	GCATCAGGAAGTTTCTCCACTAA	60	145
Az17051	GAG(3*5)	CAAAAGAAGAGAAGCATCAGGAA	CTGAAGAAGAACGCAAGAAAGAG	60	158
Az17052	GAG(3*5)	CAAAAGAAGAGAAGCATCAGGAA	ACTGAAGAAGAACGCAAGAAAGA	60	159
Az17053	GAG(3*5)	CTAGTTGCTGGTTTGACGAAGAT	CTGAAGAAGAACGCAAGAAAGAG	60	96
Az17054	GAG(3*5)	ATCTTCTAGTTGCTGGTTTGACG	CTGAAGAAGAACGCAAGAAAGAG	60	101
Az17055	GAG(3*5)	GCATCAGGAAGTTTCTCCACTAA	CTGAAGAAGAACGCAAGAAAGAG	60	145
Az17211	TGA(3*5)	CTGACAGTGCTAAAAGGCATCAT	CCTTCTCTCTTGGTTAAAGGAGC	60	128
Az17212	TGA(3*5)	CTGACAGTGCTAAAAGGCATCAT	ATCCAGAACCTTCTCTCTTGGTT	60	136
Az17213	TGA(3*5)	CTGACAGTGCTAAAAGGCATCAT	AATCCAGAACCTTCTCTCTTGGT	60	137
Az17214	TGA(3*5)	CTGACAGTGCTAAAAGGCATCAT	AGTTGGAATCCAGAACCTTCTCT	60	143
Az17215	TGA(3*5)	CTGACAGTGCTAAAAGGCATCAT	GTTGGAATCCAGAACCTTCTCTC	60	142
Az17215	GAA(3*7)	CTTTTCAGTTAAAATGGGCAAGA	CAAACCATGTTCTTCTCCTTCAT	60	151
Az17281	AAG(3*5)	GAGAAGCACTGAAACGAGAAAAA	GCTTCTTCAATCGTTCCACATTA	60	121
Az17282	AAG(3*5)	TGAAACGAGAAAAACGAAAAGAG	GCTTCTTCAATCGTTCCACATTA	60	112
Az17283	AAG(3*5)	CTGAAACGAGAAAAACGAAAAGA	GCTTCTTCAATCGTTCCACATTA	60	113
Az17284	AAG(3*5)	GAGAAGCACTGAAACGAGAAAAA	ACAACTCTCTCCGCTTCTTCAAT	61	133
Az17285	AAG(3*5)	GAGAAGCACTGAAACGAGAAAAA	CAACTCTCTCCGCTTCTTCAAT	60	132
Az17491	AAT(3*5)	ACCATTCCAAAATGAAGAAACAA	ATTTCCTCTTTCCTTTGAGGTTG	60	92
Az17492	AAT(3*5)	ACCATTCCAAAATGAAGAAACAA	CAATTTCCTCTTTCCTTTGAGGT	60	94
Az17493	AAT(3*5)	AACCATTCCAAAATGAAGAAACA	ATTTCCTCTTTCCTTTGAGGTTG	60	93
Az17494	AAT(3*5)	AACCATTCCAAAATGAAGAAACA	CAATTTCCTCTTTCCTTTGAGGT	60	95
Az17495	AAT(3*5)	GCTAAACCATTCCAAAATGAAGA	CAATTTCCTCTTTCCTTTGAGGT	60	99
Az17551	TGG(3*6)	GTAATAATAAACAGGTGGCGACG	GTCATCACCACCATCACGAC	60	157
Az17552	TGG(3*6)	GTGGTGGAGGAGAACTGTATTGA	GTCATCACCACCATCACGAC	60	131
Az17553	TGG(3*6)	TAATAATAAACAGGTGGCGACGA	GTCATCACCACCATCACGAC	60	156
Az17554	TGG(3*6)	GAACTGTATTGAACTGGAGGAGG	GTCATCACCACCATCACGAC	60	120
Az17555	TGG(3*6)	GGAGAACTGTATTGAACTGGAGG	GTCATCACCACCATCACGAC	60	123
Az17551	TGG(3*5)	GTAAGGTGCAGGATGTGGTGAT	TAGTGCTGTTCATGTTCCTTGTG	60	157
Az17552	TGG(3*5)	GTAAGGTGCAGGATGTGGTGAT	CATGTTCCTTGTGAATGTGTTTG	60	147
Az17553	TGG(3*5)	GTAAGGTGCAGGATGTGGTGAT	TTGTGAATGTGTTTGCTGAAGAG	60	139
Az17554	TGG(3*5)	GTAAGGTGCAGGATGTGGTGAT	CTTGTGAATGTGTTTGCTGAAGA	60	140
Az17555	TGG(3*5)	TAAGGTGCAGGATGTGGTGAT	TAGTGCTGTTCATGTTCCTTGTG	60	156
Az17551	TGG(3*5)	GTAAGGTGCAGGATGTGGTGAT	TCTCCTCCACCATGTATAGAACC	59	132
Az17552	TGG(3*5)	GGAGGAGAACTGTATTGAACTGG	GTATAGAACCGCCTCCACCTC	60	145
Az17553	TGG(3*5)	TGGTGGAGGAGAACTGTATTGAA	GTATAGAACCGCCTCCACCTC	60	149
Az17554	TGG(3*5)	GGTGGAGGAGAACTGTATTGAAC	GTATAGAACCGCCTCCACCTC	60	148
Az17555	TGG(3*5)	TAAGGTGCAGGATGTGGTGAT	TCTCCTCCACCATGTATAGAACC	59	131
Az17631	TGCTGG(6*4)	GCTATTCCTGCATTTGACTGATT	TGCTAAGACTGTTGTTGCTGCTA	60	136
Az17632	TGCTGG(6*4)	GCTATTCCTGCATTTGACTGATT	GCTGCTACTACCACTGACTCTCC	60	120
Az17633	TGCTGG(6*4)	TCCTGCATTTGACTGATTACTCC	TGCTAAGACTGTTGTTGCTGCTA	60	131
Az17634	TGCTGG(6*4)	GCTATTCCTGCATTTGACTGATT	TGTTGTTGCTGCTACTACCACTG	60	127
Az17635	TGCTGG(6*4)	GCTATTCCTGCATTTGACTGATT	TTCTTTTCAAGGAGACTCATGCT	60	155
Az17631	TGCTGG(6*4)	GCTATTCCTGCATTTGACTGATT	TTCAGAAGACAGCAGCAAAAGAT	61	150
Az17632	TGCTGG(6*4)	TCCTGCATTTGACTGATTACTCC	TTCAGAAGACAGCAGCAAAAGAT	61	145
Az17633	TGCTGG(6*4)	TTACTCCATTGGAAATTCATTCCT	TCTCACAGAAACCACCAGAACTT	60	153
Az17634	TGCTGG(6*4)	TACTCCATTGGAAATTCATTCCT	TCTCACAGAAACCACCAGAACTT	60	152
Az17635	TGCTGG(6*4)	GCTATTCCTGCATTTGACTGATT	AGAAGACAGCAGCAAAAGATCC	60	147
Az17641	ATG(3*5)	TATCAGTTCAAAGGGCTTGAAAA	CACCAGCTTCATTTTTAATACGC	60	134
Az17642	ATG(3*5)	TATCAGTTCAAAGGGCTTGAAAA	CCACCAGCTTCATTTTTAATACG	60	135
Az17643	ATG(3*5)	AAATTATGAATTTGGGAGATGCC	CACCAGCTTCATTTTTAATACGC	60	114
Az17644	ATG(3*5)	AAATTATGAATTTGGGAGATGCC	CCACCAGCTTCATTTTTAATACG	60	115
Az17645	ATG(3*5)	TATCAGTTCAAAGGGCTTGAAAA	TAATACGCTCAAGATGTGGATCA	60	119
Az17801	TATG(4*5)	CAAGGGAACATCAGCATTAACAT	CTTCCCCCTTGTGTATTTTCTCT	60	90
Az17802	TATG(4*5)	TTAACCAAAATGATTCAAAAGCG	CTTCCCCCTTGTGTATTTTCTCT	60	142
Az17803	TATG(4*5)	CAAGGGAACATCAGCATTAACAT	TGCATGATACATAGAGGGACACA	60	120
Az17804	TATG(4*5)	CAAGGGAACATCAGCATTAACAT	ACATAGAGGGACACATCAGCATC	60	112
Az17805	TATG(4*5)	CAAGGGAACATCAGCATTAACAT	TTTGCATGATACATAGAGGGACA	59	122
Az17811	AGC(3*5)	ATGTCATAGCTTCCAACACCAAT	AGTTCCTTCCCTTTCTCCTTTG	60	142
Az17812	AGC(3*5)	ACACCAATCAAGTACTCGGAATC	GTTTTGTTTTTGCTTTGCATTTG	61	160
Az17813	AGC(3*5)	TAATGTCATAGCTTCCAACACCA	AGTTCCTTCCCTTTCTCCTTTG	60	144
Az17814	AGC(3*5)	ACACCAATCAAGTACTCGGAATC	AGTTCCTTCCCTTTCTCCTTTG	60	127
Az17815	AGC(3*5)	ACACCAATCAAGTACTCGGAATC	TTTTGTTTTTGCTTTGCATTTG	60	159
Az17991	GA(2*10)	GCAGTGGTGAAAGACCATAAAAC	TGCATGTGCTGAATTTCCTAATA	60	140
Az17992	GA(2*10)	GCAGTGGTGAAAGACCATAAAAC	GTGCATGTGCTGAATTTCCTAAT	60	141
Az17993	GA(2*10)	GCAGTGGTGAAAGACCATAAAAC	TATAACGTGCATGTGCTGAATTT	60	147
Az17994	GA(2*10)	AAGAAAAATGCAGTGGTGAAAGA	TGCATGTGCTGAATTTCCTAATA	60	149
Az17995	GA(2*10)	GAAGAAAAATGCAGTGGTGAAAG	TGCATGTGCTGAATTTCCTAATA	60	150
Az18291	ACC(3*6)	ATTCCTCTGAAACCAGTTTCCTC	ACTCAAATTTACTCGGTCCGTTT	60	137
Az18292	ACC(3*6)	ATTCCTCTGAAACCAGTTTCCTC	AACTCAAATTTACTCGGTCCGTT	60	138
Az18293	ACC(3*6)	GTTTCCTCTTTTCTTCCCCAGTA	ACTCAAATTTACTCGGTCCGTTT	60	122
Az18294	ACC(3*6)	GTTTCCTCTTTTCTTCCCCAGTA	AACTCAAATTTACTCGGTCCGTT	60	123
Az18295	ACC(3*6)	TTTCCTCTTTTCTTCCCCAGTAG	ACTCAAATTTACTCGGTCCGTTT	60	121
Az18294	ATT(3*6)	TTGGTTCGTCTGAGACTGATTTT	TGAATTGGATGGTGTTTGTAATG	60	123
Az18511	ATC(3*6)	TGAAATTTGATTTATCCACACCC	GTAAGATGGAAAGGAATGTGCAG	60	134
Az18512	ATC(3*6)	TGAAATTTGATTTATCCACACCC	CTCTGGCATTGTAAGATGGAAAG	60	144
Az18513	ATC(3*6)	TGAAATTTGATTTATCCACACCC	GCATTGTAAGATGGAAAGGAATG	60	139
Az18514	ATC(3*6)	TGAAATTTGATTTATCCACACCC	AGTCTCTGGCATTGTAAGATGGA	60	147
Az18515	ATC(3*6)	AATTTGATTTATCCACACCCCTT	CTCTGGCATTGTAAGATGGAAAG	60	141
Az19111	AGA(3*6)	GTAGTTAGGAGTGCGAGACATGG	ATCTGTGCACAACGAGGTTTACT	60	146
Az19112	AGA(3*6)	GTAGTTAGGAGTGCGAGACATGG	TCTGTGCACAACGAGGTTTACTA	60	145
Az19113	AGA(3*6)	GTAGTTAGGAGTGCGAGACATGG	ACTAGCTGAATGAGACACCCAAG	60	126
Az19114	AGA(3*6)	TCGTAGTTAGGAGTGCGAGACAT	ATCTGTGCACAACGAGGTTTACT	60	148
Az19115	AGA(3*6)	TCGTAGTTAGGAGTGCGAGACAT	TCTGTGCACAACGAGGTTTACTA	60	147
Az19331	TCG(3*5)	CTTTTGACCCTGAATTGATGAAC	ATGATGTAAGAAACGAGGACGAA	60	156
Az19332	TCG(3*5)	CACCTACTTTTGACCCTGAATTG	GATGTAAGAAACGAGGACGAAGA	60	160
Az19333	TCG(3*5)	CTTTTGACCCTGAATTGATGAAC	GATGTAAGAAACGAGGACGAAGA	60	154
Az19334	TCG(3*5)	CACCTACTTTTGACCCTGAATTG	GAAACGAGGACGAAGATAATGAA	60	153
Az19335	TCG(3*5)	CTTTTGACCCTGAATTGATGAAC	TCCATGATGTAAGAAACGAGGAC	60	159
Az19451	AG(2*7)	AAGCAGCGTTGTAACAGAGAGAC	ATTTAGAGCAACTCCCATTCTCC	60	128
Az19452	AG(2*7)	AAGCAGCGTTGTAACAGAGAGAC	TCGATTCAATTTAGAGCAACTCC	60	136
Az19453	AG(2*7)	GCTCGAGAAAGAAAGTGTGAAGA	TCGATTCAATTTAGAGCAACTCC	60	80
Az19454	AG(2*7)	GTAACAGAGAGACGCAGAGGAGA	TCGATTCAATTTAGAGCAACTCC	60	126
Az19455	AG(2*7)	CAGTTGCTCGAGAAAGAAAGTGT	TCAATTTAGAGCAACTCCCATTC	60	80
Az19452	AG(2*6)	ACGGGTTTGTTTTGGTTTTACTT	AAAACACCTGAATAGCCATCAAA	60	147
Az19453	AG(2*6)	AACGGGTTTGTTTTGGTTTTACT	AAAACACCTGAATAGCCATCAAA	60	148
Az19455	AG(2*6)	ACGGGTTTGTTTTGGTTTTACTT	CTGAATAGCCATCAAAGGTGAAG	60	140
Az19481	TTCAA(5*5)	GAATGCGAAAGAGATCAATTCAG	ACTGCATCAACACAACAAAGACA	61	160
Az19482	TTCAA(5*5)	GAATGCGAAAGAGATCAATTCAG	GCATCAACACAACAAAGACAACT	59	157
Az19483	TTCAA(5*5)	CTGAATGCGAAAGAGATCAATTC	GCATCAACACAACAAAGACAACT	59	159
Az19801	AAT(3*7)	TACAAATGAAGCCACATTCCTCT	CGCTCTTGTTTGCCTTATACATT	60	159
Az19802	AAT(3*7)	GAAGCCACATTCCTCTTCTAACA	AACGCTCTTGTTTGCCTTATACA	60	154
Az19803	AAT(3*7)	TGAAGCCACATTCCTCTTCTAAC	AACGCTCTTGTTTGCCTTATACA	60	155
Az19804	AAT(3*7)	GAAGCCACATTCCTCTTCTAACA	CGCTCTTGTTTGCCTTATACATT	60	152
Az19805	AAT(3*7)	TGAAGCCACATTCCTCTTCTAAC	CGCTCTTGTTTGCCTTATACATT	60	153
Az20121	TGT(3*5)	GACTCAAATAAAGGTTGTGGTGC	GCCATGTACCTAACGAAACATTC	60	151
Az20122	TGT(3*5)	ACACACCGAGGTTGTTCTTATTG	GCCATGTACCTAACGAAACATTC	60	117
Az20123	TGT(3*5)	ACACACCGAGGTTGTTCTTATTG	GGAGTTTGATGTGGAGGAATACA	60	152
Az20124	TGT(3*5)	ACACACCGAGGTTGTTCTTATTG	AGGAATACACCTATGTCACACGC	60	138
Az20125	TGT(3*5)	ACACACCGAGGTTGTTCTTATTG	AGAGGAGTTTGATGTGGAGGAAT	60	155
Az20171	CAA(3*6)	TGTTAAAATGGAGCCTCAACACT	GTAACTGTAAAAGCCTGTGCTGG	60	158
Az20172	CAA(3*6)	CTGTTAAAATGGAGCCTCAACAC	GTAACTGTAAAAGCCTGTGCTGG	60	159
Az20173	CAA(3*6)	TGTTAAAATGGAGCCTCAACACT	TGTAACTGTAAAAGCCTGTGCTG	60	159
Az20174	CAA(3*6)	ATCAACCATTATTTTTGCAGCAG	GTAACTGTAAAAGCCTGTGCTGG	60	132
Az20175	CAA(3*6)	CCTCAACACTCTGATCAACCATT	GTAACTGTAAAAGCCTGTGCTGG	60	145
Az20251	GGC(3*5)	CACATTCTCAACTCCTTTTCCTG	ACCGCCTCTTTCTCCTCAACT	62	128
Az20252	GGC(3*5)	CACATTCTCAACTCCTTTTCCTG	ACCGCCTCTTTCTCCTCAAC	61	128
Az20253	GGC(3*5)	GCCGGAACCTATAATTACCACAT	ACCGCCTCTTTCTCCTCAACT	62	146
Az20254	GGC(3*5)	CACATTCTCAACTCCTTTTCCTG	CCTCTTTCTCCTCAACTCGC	59	124
Az20255	GGC(3*5)	CACATTCTCAACTCCTTTTCCTG	GCCTCTTTCTCCTCAACTCG	59	125
Az20251	GCC(3*5)	ACCGCCTCTTTCTCCTCAACT	CACATTCTCAACTCCTTTTCCTG	60	128
Az20252	GCC(3*5)	ACCGCCTCTTTCTCCTCAAC	CACATTCTCAACTCCTTTTCCTG	60	128
Az20253	GCC(3*5)	ACCGCCTCTTTCTCCTCAACT	GCCGGAACCTATAATTACCACAT	60	146
Az20254	GCC(3*5)	CCTCTTTCTCCTCAACTCGC	CACATTCTCAACTCCTTTTCCTG	60	124
Az20255	GCC(3*5)	GCCTCTTTCTCCTCAACTCG	CACATTCTCAACTCCTTTTCCTG	60	125
Az20411	TCT(3*6)	TAAGGTACCTGAATTGTGGGATG	CCATTGGAATTGTAGTTGGTTTT	59	152
Az20412	TCT(3*6)	TAAGGTACCTGAATTGTGGGATG	GTCCTCAGTTTTCTTGTTATGGC	59	126
Az20413	TCT(3*6)	AGCATAACCACCTCTTGATCCTT	CTTCACATTCAGGTGGGTTAAGT	59	149
Az20414	TCT(3*6)	CTACAAAGTTGGCTGGAGACTGT	GTCCTCAGTTTTCTTGTTATGGC	59	160
Az20415	TCT(3*6)	TAAATGGAGAAGGAGCAGCATAA	CCATTGGAATTGTAGTTGGTTTT	59	126
Az20431	TAAT(4*6)	CCTTCCAAATTTTCCATTAGCTT	CTCTCGGAGGAGACTTTGTTGTA	60	97
Az20432	TAAT(4*6)	CCTTCCAAATTTTCCATTAGCTT	AAACTCTCGGAGGAGACTTTGTT	60	100
Az20433	TAAT(4*6)	CCTTCCAAATTTTCCATTAGCTT	TCGGAGGAGACTTTGTTGTAAAG	60	94
Az20434	TAAT(4*6)	CCTTCCAAATTTTCCATTAGCTT	CTCGGAGGAGACTTTGTTGTAAA	60	95
Az20435	TAAT(4*6)	CCTTCCAAATTTTCCATTAGCTT	TCTCGGAGGAGACTTTGTTGTAA	60	96
Az20581	CCA(3*5)	CTAGACTCTCAAAAAGCTCACGG	ATGGACAGACTTGGAGAAGCATA	60	136
Az20582	CCA(3*5)	CTAGACTCTCAAAAAGCTCACGG	ACAGCCCAGTCAAGACAGAATTA	60	111
Az20583	CCA(3*5)	GGAAAGGTTTTCATACAGAAGCA	ACAGCCCAGTCAAGACAGAATTA	60	137
Az20584	CCA(3*5)	CGACTTGAGGAAAGGTTTTCATA	ACAGCCCAGTCAAGACAGAATTA	60	145
Az20585	CCA(3*5)	CTAGACTCTCAAAAAGCTCACGG	GACTTGGAGAAGCATATGACAGC	60	129
Az20581	TGG(3*5)	ATGGACAGACTTGGAGAAGCATA	CTAGACTCTCAAAAAGCTCACGG	60	136
Az20582	TGG(3*5)	ACAGCCCAGTCAAGACAGAATTA	CTAGACTCTCAAAAAGCTCACGG	60	111
Az20583	TGG(3*5)	ACAGCCCAGTCAAGACAGAATTA	GGAAAGGTTTTCATACAGAAGCA	60	137
Az20584	TGG(3*5)	ACAGCCCAGTCAAGACAGAATTA	CGACTTGAGGAAAGGTTTTCATA	60	145
Az20585	TGG(3*5)	GACTTGGAGAAGCATATGACAGC	CTAGACTCTCAAAAAGCTCACGG	60	129
Az20981	GA(2*6)	AGGGTTCTTTGTTGTCTTGCAG	TCTACACGTAATCCCACCATACC	60	99
Az20982	GA(2*6)	AGGGTTCTTTGTTGTCTTGCAG	CCACCATACCTAACCTAAAACCC	60	86
Az20983	GA(2*6)	AGGGTTCTTTGTTGTCTTGCAG	CCCACCATACCTAACCTAAAACC	60	87
Az20984	GA(2*6)	AGGGTTCTTTGTTGTCTTGCAG	CCTCTACACGTAATCCCACCATA	60	101
Az20985	GA(2*6)	AGGGTTCTTTGTTGTCTTGCAG	ACGTAATCCCACCATACCTAACC	60	94
Az20981	ATC(3*7)	TGACTATCCTCACTCATGCTCAA	AGCAACCTATCAAAACCCTTCTC	60	105
Az20982	ATC(3*7)	ACTATCCTCACTCATGCTCAAGG	AGCAACCTATCAAAACCCTTCTC	60	103
Az20983	ATC(3*7)	TGACTATCCTCACTCATGCTCAA	CAACCTATCAAAACCCTTCTCAA	60	103
Az20984	ATC(3*7)	TGACTATCCTCACTCATGCTCAA	CAAGAATTTCCAGCAACCTATCA	60	116
Az20985	ATC(3*7)	TGACTATCCTCACTCATGCTCAA	GAATTTCCAGCAACCTATCAAAA	60	113
Az21001	ACG(3*5)	TCTCCCTTCTCTTCTCCCTCATA	AAAAGATCACGATCAGACACCAC	60	150
Az21002	ACG(3*5)	TTCTCTTCTCCCTCATATACGCC	AAAAGATCACGATCAGACACCAC	60	144
Az21003	ACG(3*5)	TCTCCCTTCTCTTCTCCCTCATA	AAAAAGATCACGATCAGACACCA	61	151
Az21004	ACG(3*5)	TCTCCCTTCTCTTCTCCCTCATA	CAAAAAGATCACGATCAGACACC	61	152
Az21005	ACG(3*5)	TCTCCCTTCTCTTCTCCCTCATA	CCAAAAAGATCACGATCAGACAC	61	153
Az21271	TCC(3*5)	AACTCAAATTTTCACTGCTGCTC	ATTTTAGGGTACGCTATGCAATG	59	139
Az21272	TCC(3*5)	GAACTCAAATTTTCACTGCTGCT	ATTTTAGGGTACGCTATGCAATG	59	140
Az21273	TCC(3*5)	AACTCAAATTTTCACTGCTGCTC	GTTCTTCACATGGTTTGTGTTTG	59	115
Az21274	TCC(3*5)	GAACTCAAATTTTCACTGCTGCT	GTTCTTCACATGGTTTGTGTTTG	59	116
Az21275	TCC(3*5)	AACTCAAATTTTCACTGCTGCTC	CTGAGGTTGTGGATTTTAGGGTA	59	151
Az21301	TA(2*7)	CCCTAACAGAAGCAGAGCTACAA	ATTTCTGTTTCAATGAGTTTGGC	60	147
Az21302	TA(2*7)	TGCTTGAAGAAGTTGAGGAAGAG	ATTTCTGTTTCAATGAGTTTGGC	60	120
Az21303	TA(2*7)	CTGCTTGAAGAAGTTGAGGAAGA	ATTTCTGTTTCAATGAGTTTGGC	60	121
Az21304	TA(2*7)	AGTTGAGGAAGAGAAGAGACGCT	ATTTCTGTTTCAATGAGTTTGGC	60	110
Az21305	TA(2*7)	AACAGAAGCAGAGCTACAAGCAC	ATTTCTGTTTCAATGAGTTTGGC	60	143
Az21301	TA(2*7)	ATGAGTTTGGCAAAATTTCAGTG	CCCTAACAGAAGCAGAGCTACAA	60	135
Az21302	TA(2*7)	ATTTCTGTTTCAATGAGTTTGGC	CCCTAACAGAAGCAGAGCTACAA	60	147
Az21303	TA(2*7)	ATGAGTTTGGCAAAATTTCAGTG	TGCTTGAAGAAGTTGAGGAAGAG	60	108
Az21304	TA(2*7)	ATGAGTTTGGCAAAATTTCAGTG	CTGCTTGAAGAAGTTGAGGAAGA	60	109
Az21305	TA(2*7)	ATGAGTTTGGCAAAATTTCAGTG	AGTTGAGGAAGAGAAGAGACGCT	60	98
Az21371	GGT(3*5)	GGAACAACTGAGATTGGAATTGA	TTGAGGATACTCTTTCCTCCTCC	60	131
Az21372	GGT(3*5)	GATCTGGTGGAACAACTGAGATT	TTGAGGATACTCTTTCCTCCTCC	60	139
Az21373	GGT(3*5)	GGAACAACTGAGATTGGAATTGA	TGAGGATACTCTTTCCTCCTCCT	60	130
Az21374	GGT(3*5)	GATCTGGTGGAACAACTGAGATT	TGAGGATACTCTTTCCTCCTCCT	60	138
Az21375	GGT(3*5)	ATGATCTGGTGGAACAACTGAGA	TTGAGGATACTCTTTCCTCCTCC	60	141
Az21541	TCTTT(5*4)	GACATCCACACTTCAAGCTCTTC	CAATCAGATGCTTCCTTTCTTTG	60	159
Az21542	TCTTT(5*4)	TCCACACTTCAAGCTCTTCAGTT	CAATCAGATGCTTCCTTTCTTTG	60	155
Az21543	TCTTT(5*4)	AAAGACATCCACACTTCAAGCTC	ATCAGATGCTTCCTTTCTTTGAA	59	160
Az21544	TCTTT(5*4)	GACATCCACACTTCAAGCTCTTC	ATCAGATGCTTCCTTTCTTTGAA	59	157
Az21545	TCTTT(5*4)	GACATCCACACTTCAAGCTCTTC	AATCAGATGCTTCCTTTCTTTGA	59	158
Az21641	AG(2*9)	CTAGGAGGATGGAGAGGAAAGG	TTTGTTCCTCTGTCACCATTTTT	60	160
Az21644	AG(2*9)	TAGGAGGATGGAGAGGAAAGGAG	TTTGTTCCTCTGTCACCATTTTT	60	159
Az21645	AG(2*9)	GGTTTGTGCAATTACCATTCG	TTTGTTCCTCTGTCACCATTTTT	60	130
Az21644	AG(2*9)	CTCCGGATAAAATAGGATACCCA	TTTGTTCCTCTGTCACCATTTTT	60	136
Az21912	AAT(3*5)	CAAAACACAGAGATCCAACCAAT	CACAAACTACCAAAAATGACGGT	60	159
Az21913	AAT(3*5)	AACATTGTGTGTTGTGTTTGAGC	GATGAACTGGTTCAGCAAGATGT	61	113
Az21914	AAT(3*5)	AGCACAAAACACAGAGATCCAAC	CCAAAAATGACGGTAAAAGATTG	60	154
Az21915	AAT(3*5)	CAAAACACAGAGATCCAACCAAT	GATGAACTGGTTCAGCAAGATGT	61	89
Az22101	GA(2*6)	AAGAAGCTCCAAATCCCAGTAAT	CTAAGCTACTCTGGCTGTCCCTT	60	131
Az22102	GA(2*6)	AGAAGAAGCTCCAAATCCCAGTA	TGAGCCACCATTTTCTTCATTAC	60	159
Az22103	GA(2*6)	AGAAGAAGCTCCAAATCCCAGTA	CTAAGCTACTCTGGCTGTCCCTT	60	133
Az22104	GA(2*6)	AAGAAGCTCCAAATCCCAGTAAT	TCTCTAAGCTACTCTGGCTGTCC	59	134
Az22105	GA(2*6)	AAGAAGCTCCAAATCCCAGTAAT	TAAGCTACTCTGGCTGTCCCTTT	61	130
Az22101	TCT(3*5)	TTGCTTTCTTTGGTAGTTGGTGT	CCACCATTCAATTACCAATATCC	59	109
Az22102	TCT(3*5)	GGTGTTTAGAGGTGGAGCAAGTA	ATAGATTTTGCTAAGCCGCAACT	61	153
Az22103	TCT(3*5)	TAGTTGGTGTTTAGAGGTGGAGC	ATAGATTTTGCTAAGCCGCAACT	61	158
Az22104	TCT(3*5)	GGTGTTTAGAGGTGGAGCAAGTA	CCACCATTCAATTACCAATATCC	59	91
Az22105	TCT(3*5)	GAATTTGACAAGAACTTGGAGGA	CCACCATTCAATTACCAATATCC	59	150
Az22501	CT(2*6)	CTTCTCTTTGTGGGTTCTCTTCA	CACAAACACTCTCCTCTTGTCG	60	123
Az22502	CT(2*6)	ACTACGCTTTTGGGACTTCTCTT	CACAAACACTCTCCTCTTGTCG	60	138
Az22503	CT(2*6)	AACTACGCTTTTGGGACTTCTCT	CACAAACACTCTCCTCTTGTCG	60	139
Az22504	CT(2*6)	GGACTTCTCTTTGTGGGTTCTCT	CACAAACACTCTCCTCTTGTCG	60	126
Az22505	CT(2*6)	AAACTACGCTTTTGGGACTTCTC	CACAAACACTCTCCTCTTGTCG	60	140
Az22561	TTA(3*7)	TTTACCTGAGTGGAATTGTTCGT	TGGAAAACTAGCTGTGGAAACAT	60	149
Az22562	TTA(3*7)	TTTACCTGAGTGGAATTGTTCGT	CATACCCTGGAAAACTAGCTGTG	60	156
Az22563	TTA(3*7)	AGACCCATTTACCTGAGTGGAAT	TGGAAAACTAGCTGTGGAAACAT	60	156
Az22564	TTA(3*7)	CACTACAATCAGAAACAGCATCG	TGCAAGAACTATGGGAAACTGAT	60	155
Az22565	TTA(3*7)	AGAGCTTCCACCACTACAATCAG	TGGAAAACTAGCTGTGGAAACAT	60	120
Az22791	ACC(3*5)	ACTTGCCACTTCTTTCCTCATC	GGGATGAATCCTCAGAGTTTAGG	60	99
Az22792	ACC(3*5)	ACTTGCCACTTCTTTCCTCATC	ACGTAGGGATGAATCCTCAGAGT	60	104
Az22793	ACC(3*5)	GGAGGCAGCACTAGCACTAGAC	TTAGGAGGTAGTAAGGAGCAGGG	60	129
Az22794	ACC(3*5)	ACTTGCCACTTCTTTCCTCATC	GATGGGTAACTCGTACTCTGCAA	61	145
Az22795	ACC(3*5)	CACTTCTTTCCTCATCGACCAT	GGGATGAATCCTCAGAGTTTAGG	60	93
Az22911	AGAAA(5*4)	ACTATGCGTTCTGAAACCAAAAA	GACGTTCACTTGTTCATGTACCC	61	113
Az22912	AGAAA(5*4)	AACTATGCGTTCTGAAACCAAAA	GACGTTCACTTGTTCATGTACCC	61	114
Az22913	AGAAA(5*4)	CTATGCGTTCTGAAACCAAAAAG	GACGTTCACTTGTTCATGTACCC	61	112
Az22914	AGAAA(5*4)	AACACAAACAGCCGTAACTATGC	GACGTTCACTTGTTCATGTACCC	61	129
Az22915	AGAAA(5*4)	CAAAAGCAAGTATTTAACAAGGGG	AGCAGCCATATAGCCTATCATCA	60	145
Az23121	AAG(3*5)	TAAGAGAAAGCTTCAATTGTGCC	CTCCCCCAGTAATATCTACCACC	60	95
Az23122	AAG(3*5)	TAAGAGAAAGCTTCAATTGTGCC	CACCTTTCTCCCCCAGTAATATC	60	102
Az23123	AAG(3*5)	CCTTAACTTCGGTCTTTCCAAGT	GTAATATCTACCACCAAACCCCC	60	153
Az23124	AAG(3*5)	ACCTTAACTTCGGTCTTTCCAAG	GTAATATCTACCACCAAACCCCC	60	154
Az23125	AAG(3*5)	ACAACCTTAACTTCGGTCTTTCC	GTAATATCTACCACCAAACCCCC	60	157
Az23211	GA(2*8)	TACCACTTCATAATCCCTGAGGA	TCAGTTGCATGCATATATTTTGG	60	91
Az23212	GA(2*8)	TACCACTTCATAATCCCTGAGGA	TTGCATGCATATATTTTGGTTCA	60	87
Az23213	GA(2*8)	TACCACTTCATAATCCCTGAGGA	GCATGCATATATTTTGGTTCACA	60	85
Az23214	GA(2*8)	TACCACTTCATAATCCCTGAGGA	TGCATGCATATATTTTGGTTCAC	60	86
Az23215	GA(2*8)	CCTTACCACTTCATAATCCCTGA	TCAGTTGCATGCATATATTTTGG	60	94
Az23211	GTT(3*5)	AACTAAGATACGGTCTTTTCGCC	TGGGGTACTAACTTGTATTTCAACC	60	157
Az23212	GTT(3*5)	GTGAGAGAATCAAAGGGTTGAAA	CAAACACTTGGGGTACTAACTTG	58	83
Az23213	GTT(3*5)	GTGAGAGAATCAAAGGGTTGAAA	AACAAACACTTGGGGTACTAACTTG	60	85
Az23214	GTT(3*5)	ACTAAGATACGGTCTTTTCGCCT	TGGGGTACTAACTTGTATTTCAACC	60	156
Az23215	GTT(3*5)	TATTCTTCAAAGCCTCAGAGCAA	CAAACACTTGGGGTACTAACTTG	58	117
Az23501	CAG(3*6)	TATTTCCTTGGTCAATCTAGCCA	ACGGACTTGGTCTCGGAGT	60	159
Az23502	CAG(3*6)	TATTTCCTTGGTCAATCTAGCCA	CCAAAGCCTGGAGAAGAAGC	61	105
Az23503	CAG(3*6)	TATTTCCTTGGTCAATCTAGCCA	GCCAAAGCCTGGAGAAGAAG	61	106
Az23504	CAG(3*6)	TATTTCCTTGGTCAATCTAGCCA	GCCAAAGCCTGGAGAAGAA	60	106
Az23505	CAG(3*6)	TATTTCCTTGGTCAATCTAGCCA	GGACTTGGTCTCGGAGTGG	61	157
Az23501	CTG(3*6)	ACGGACTTGGTCTCGGAGT	TATTTCCTTGGTCAATCTAGCCA	60	159
Az23502	CTG(3*6)	CCAAAGCCTGGAGAAGAAGC	TATTTCCTTGGTCAATCTAGCCA	60	105
Az23503	CTG(3*6)	GCCAAAGCCTGGAGAAGAAG	TATTTCCTTGGTCAATCTAGCCA	60	106
Az23504	CTG(3*6)	GCCAAAGCCTGGAGAAGAA	TATTTCCTTGGTCAATCTAGCCA	60	106
Az23505	CTG(3*6)	GGACTTGGTCTCGGAGTGG	TATTTCCTTGGTCAATCTAGCCA	60	157
Az23731	CAA(3*5)	AATGAGTTGCCATGTCTCTCAAC	TTCCTTGTTTCTGAACGTAGCTT	59	159
Az23741	TGA(3*5)	GAGTATGATGAAGACTGGGATGG	TTTGCAGATGTCTCATTTCTTGA	60	113
Az23742	TGA(3*5)	GTATGATGAAGACTGGGATGGTG	TTTGCAGATGTCTCATTTCTTGA	60	111
Az23743	TGA(3*5)	GTATGATGAAGACTGGGATGGTG	ATTTCTTGAATCCATGTCATCGT	60	97
Az23744	TGA(3*5)	CGACGATGAAGAATTTGATGAAG	TTTGCAGATGTCTCATTTCTTGA	60	135
Az23745	TGA(3*5)	AATGCAGATGATAACGACGATG	TTTGCAGATGTCTCATTTCTTGA	60	149
Az23741	ATC(3*5)	TTTGCAGATGTCTCATTTCTTGA	GAGTATGATGAAGACTGGGATGG	60	113
Az23742	ATC(3*5)	TTTGCAGATGTCTCATTTCTTGA	GTATGATGAAGACTGGGATGGTG	61	111
Az23743	ATC(3*5)	ATTTCTTGAATCCATGTCATCGT	GTATGATGAAGACTGGGATGGTG	61	97
Az23744	ATC(3*5)	TTTGCAGATGTCTCATTTCTTGA	CGACGATGAAGAATTTGATGAAG	61	135
Az23745	ATC(3*5)	TTTGCAGATGTCTCATTTCTTGA	AATGCAGATGATAACGACGATG	60	149
Az23851	TCA(3*6)	TTTCTTTTTCTTCATCGCTCTTG	TTTGTTGGTTGGTCTGTTCTTCT	60	107
Az23852	TCA(3*6)	GATCTTGAACGAACCACGTTATC	TTTGTTGGTTGGTCTGTTCTTCT	60	157
Az23853	TCA(3*6)	TTATCGTATCATCATGGCAACAG	TTTGTTGGTTGGTCTGTTCTTCT	60	139
Az23854	TCA(3*6)	TTTCTTTTTCTTCATCGCTCTTG	TGTTGGTTGGTCTGTTCTTCTCT	60	105
Az23855	TCA(3*6)	ACGAACCACGTTATCGTATCATC	TTTGTTGGTTGGTCTGTTCTTCT	60	149
Az23951	AG(2*9)	CAGTCGACTAGCCATCTTCACTT	TGCCAGATTTATTCGATTGATTT	60	136
Az23952	AG(2*9)	CAGTCGACTAGCCATCTTCACTT	TTTGCCAGATTTATTCGATTGAT	60	138
Az23953	AG(2*9)	CAGTCGACTAGCCATCTTCACTT	GATTTGCCAGATTTATTCGATTG	60	140
Az23954	AG(2*9)	ATCTTCACTTCTGATTTTGCAGC	TGCCAGATTTATTCGATTGATTT	60	123
Az23955	AG(2*9)	ATCTTCACTTCTGATTTTGCAGC	TTTGCCAGATTTATTCGATTGAT	60	125
Az24091	AAT(3*6)	GCGAAATATTGCTGACAAGGTAG	GTCAGCTTTCGCTCATCATTTT	61	135
Az24092	AAT(3*6)	TAGATGCGAAATATTGCTGACAA	GTCAGCTTTCGCTCATCATTTT	61	140
Az24093	AAT(3*6)	GCGAAATATTGCTGACAAGGTAG	GTCAGCTTTCGCTCATCATTTTT	62	135
Az24094	AAT(3*6)	GCGAAATATTGCTGACAAGGTAG	TCAGCTTTCGCTCATCATTTT	60	134
Az24095	AAT(3*6)	TAGATGCGAAATATTGCTGACAA	TCAGCTTTCGCTCATCATTTT	60	139
Az24341	ATC(3*5)	GTCTCGTTCCAAAACCATAATCA	GGTAATTCAGTATGGCGTGCTAA	60	86
Az24342	ATC(3*5)	GTCTCGTTCCAAAACCATAATCA	AACATGTCCTTTTGTTAGTTCCG	59	108
Az24343	ATC(3*5)	TCTCGTTCCAAAACCATAATCAA	AACATGTCCTTTTGTTAGTTCCG	59	107
Az24344	ATC(3*5)	CTCGTTCCAAAACCATAATCAAT	AACATGTCCTTTTGTTAGTTCCG	59	106
Az24345	ATC(3*5)	GTCTCGTTCCAAAACCATAATCA	TCCTTTTGTTAGTTCCGGTAATTC	60	102
Az24612	GAG(3*8)	ATAACAGAGCACGAGTCCTCATC	GAGTCGTTCTCGTTGCCTTCT	61	125
Az24613	GAG(3*8)	ATAACAGAGCACGAGTCCTCATC	GTCGTTCTCGTTGCCTTCTC	60	123
Az24614	GAG(3*8)	ATAACAGAGCACGAGTCCTCATC	GAGTCGTTCTCGTTGCCTTC	60	125
Az24615	GAG(3*8)	ATAACAGAGCACGAGTCCTCATC	GAGTCGTTCTCGTTGCCTTCTC	63	125
Az24701	AT(2*6)	CCTGGTGTTGTGAAGTACATTTTC	CTGCCCTTCACAAACTCTAACAT	60	146
Az24702	AT(2*6)	TCCTGGTGTTGTGAAGTACATTTT	CTGCCCTTCACAAACTCTAACAT	60	147
Az24703	AT(2*6)	CACCTTCCTGGTGTTGTGAAGTA	CTGCCCTTCACAAACTCTAACAT	60	152
Az24704	AT(2*6)	TCCTGGTGTTGTGAAGTACATTT	CTGCCCTTCACAAACTCTAACAT	60	147
Az24705	AT(2*6)	CCTGGTGTTGTGAAGTACATTTT	CTGCCCTTCACAAACTCTAACAT	60	146
Az24721	TG(2*8)	CCCTCGGTAGTAAGAACTTGTCA	GCCAATACCTTAATTGACCGACT	61	150
Az24722	TG(2*8)	CCCCTCGGTAGTAAGAACTTGTC	GCCAATACCTTAATTGACCGACT	61	151
Az24723	TG(2*8)	CCCCTCGGTAGTAAGAACTTGTC	TTGAGGCCAATACCTTAATTGAC	59	156
Az24724	TG(2*8)	GTGTTCTGAATCTCTCCTGACCA	CCTTGTTAGTGTTATTGAGGCCA	60	146
Az24725	TG(2*8)	CTGACCAGCTGCATTACATACAT	CCTTGTTAGTGTTATTGAGGCCA	60	130
Az24751	GCA(3*8)	CAATATCCATCTAGACATGCTGC	GAGTTGGAAATTGGAGATAGGGT	60	154
Az24752	GCA(3*8)	CAATATCCATCTAGACATGCTGCT	GAGTTGGAAATTGGAGATAGGGT	60	154
Az24753	GCA(3*8)	ACAATATCCATCTAGACATGCTGC	GAGTTGGAAATTGGAGATAGGGT	60	155
Az24754	GCA(3*8)	CAATATCCATCTAGACATGCTGC	AGTTGGAAATTGGAGATAGGGTT	59	153
Az24755	GCA(3*8)	CAATATCCATCTAGACATGCTGCT	AGTTGGAAATTGGAGATAGGGTT	59	153
Az25401	ATC(3*6)	GATCCTCGAAGTTCATAGCATCA	ACAACGAATAGAAATGCATCAAA	59	157
Az25402	ATC(3*6)	GATCCTCGAAGTTCATAGCATCA	ATCAAATGATGAACCGGATGTT	60	140
Az25403	ATC(3*6)	ATCCTCGAAGTTCATAGCATCAT	ACAACGAATAGAAATGCATCAAA	59	156
Az25404	ATC(3*6)	GATCCTCGAAGTTCATAGCATCA	CAACGAATAGAAATGCATCAAATG	61	156
Az25405	ATC(3*6)	ATCCTCGAAGTTCATAGCATCAT	ATCAAATGATGAACCGGATGTT	60	139
Az25501	GGA(3*5)	TTCTCGTGGTTTTATGGAAGAAA	TACCGAAGAAAATGGTGACCTTA	60	141
Az25502	GGA(3*5)	TAATCGGTCTTCTCGTGGTTTTA	TACCGAAGAAAATGGTGACCTTA	60	150
Az25503	GGA(3*5)	TCTTCTCGTGGTTTTATGGAAGA	TACCGAAGAAAATGGTGACCTTA	60	143
Az25504	GGA(3*5)	TTCTCGTGGTTTTATGGAAGAAA	AGTACCGAAGAAAATGGTGACCT	60	143
Az25505	GGA(3*5)	TAATCGGTCTTCTCGTGGTTTTA	AGTACCGAAGAAAATGGTGACCT	60	152
Az25741	AAC(3*5)	GACCTCGACCTCAATCTTGTATG	GAGATTCTGTTGAACTCGGAAAA	60	86
Az25742	AAC(3*5)	CTTCCCAACAAAAACAATCTCAG	GAGATTCTGTTGAACTCGGAAAA	60	142
Az25743	AAC(3*5)	ACAAAAACAATCTCAGGACTCCA	GAGATTCTGTTGAACTCGGAAAA	60	135
Az25744	AAC(3*5)	TCAGGACTCCAATTTTTCAAATG	GAGATTCTGTTGAACTCGGAAAA	60	123
Az25745	AAC(3*5)	GACCTCGACCTCAATCTTGTATG	AAGCTGGGAGATTCTGTTGAACT	61	93
Az25831	CT(2*7)	AAAGTGAGAAAATCAAGCACACA	AAAATTCCGCCGAAGATACTTAC	60	150
Az25832	CT(2*7)	CAAACGCTACCGAAAAACCTAAC	AAAATTCCGCCGAAGATACTTAC	60	98
Az25833	CT(2*7)	AAAGTGAGAAAATCAAGCACACAC	AAAATTCCGCCGAAGATACTTAC	60	150
Az25834	CT(2*7)	CAAACGCTACCGAAAAACCTAA	AAAATTCCGCCGAAGATACTTAC	60	98
Az25835	CT(2*7)	CAAACGCTACCGAAAAACCTAAC	CGATTCAAATCAAGTGAGGAAAA	60	117
Az25831	ACC(3*5)	GGTCAAGCGAGTAGAGCAAATAC	TTACCACGAGGAGAACTTTGAGA	60	114
Az25832	ACC(3*5)	GGTCAAGCGAGTAGAGCAAATAC	GATTACCACGAGGAGAACTTTGA	60	116
Az25833	ACC(3*5)	AGCGAGTAGAGCAAATACTCTGG	TTACCACGAGGAGAACTTTGAGA	60	109
Az25834	ACC(3*5)	GGTCAAGCGAGTAGAGCAAATAC	TGATTACCACGAGGAGAACTTTG	61	117
Az25835	ACC(3*5)	AGCGAGTAGAGCAAATACTCTGG	GATTACCACGAGGAGAACTTTGA	60	111
Az25935	TC(2*6)	CCACTCTGTTCCTCTTCCTTCTC	GAGACGAGGAAGGAAGTTTCG	60	130
Az25935	GA(2*6)	GAGACGAGGAAGGAAGTTTCG	CCACTCTGTTCCTCTTCCTTCTC	61	130
Az26311	GCTGTG(6*4)	GTTGATCTTCACGTCCACAGG	CTCCTTCACGGACTTCCCTAT	60	145
Az26312	GCTGTG(6*4)	GTCGTTGATCTTCACGTCCAC	CTCCTTCACGGACTTCCCTAT	60	148
Az26313	GCTGTG(6*4)	AACGAGGTCGTTGATCTTCAC	CTCCTTCACGGACTTCCCTAT	60	154
Az26314	GCTGTG(6*4)	GTTGATCTTCACGTCCACAGG	AAACCCTCCTTCACGGACTT	60	150
Az26315	GCTGTG(6*4)	GTCGTTGATCTTCACGTCCAC	AAACCCTCCTTCACGGACTT	60	153
Az26831	CT(2*6)	CAGTTCCTCTTCCAACTTCAATG	GAAATATCTTCCCATTTGCTTCC	60	156
Az26833	CT(2*6)	TGTGACCAAAAACAGTTCCTCTT	ATCTCTTGTTTTTCCACTTGCAC	60	118
Az26834	CT(2*6)	CAGTTCCTCTTCCAACTTCAATG	ATCTCTTGTTTTTCCACTTGCAC	60	106
Az26951	TGA(3*5)	GGAGAGAAAGGCTAAATTGGTTG	TGTGATCTGCAAATTATTGCTCA	61	159
Az26952	TGA(3*5)	GGAGAGAAAGGCTAAATTGGTTG	TTGTGATCTGCAAATTATTGCTC	59	160
Az26953	TGA(3*5)	GAGAGAAAGGCTAAATTGGTTGC	TGTGATCTGCAAATTATTGCTCA	61	158
Az26954	TGA(3*5)	GAGAGAAAGGCTAAATTGGTTGC	TTGTGATCTGCAAATTATTGCTC	59	159
Az26955	TGA(3*5)	AGGAGAGAAAGGCTAAATTGGTT	TGTGATCTGCAAATTATTGCTCA	61	160
Az27121	AG(2*10)	ATTGAACGTCATGAGTGTCTCCT	CTTTGTCTCTGTTTTGTGTGCTG	60	151
Az27122	AG(2*10)	CTCATTGACCAAGGAGATTGAAC	TGTGTGCTGAATGATGGTCTTAC	60	153
Az27123	AG(2*10)	ACTCATTGACCAAGGAGATTGAA	TGTGTGCTGAATGATGGTCTTAC	60	154
Az27124	AG(2*10)	CTCATTGACCAAGGAGATTGAAC	TCCAAGCTTTGACTTGCTCTTAC	60	126
Az27125	AG(2*10)	ACTCATTGACCAAGGAGATTGAA	TCCAAGCTTTGACTTGCTCTTAC	60	127
Az27511	CA(2*6)	ACAACTGTTACGCACACAAACAC	GGGGTTAGAAAGGGTTTTCATTT	61	86
Az27512	CA(2*6)	CAACTGTTACGCACACAAACACT	GGGGTTAGAAAGGGTTTTCATTT	61	85
Az27513	CA(2*6)	AATGGATACCACAACTGTTACGC	GGGGTTAGAAAGGGTTTTCATTT	61	96
Az27514	CA(2*6)	ACAACTGTTACGCACACAAACAC	AGAAAGGGTTTTCATTTTTGTCA	59	80
Az27515	CA(2*6)	CAACAACATCTAACCCAGTCTCC	AGAAAGGGTTTTCATTTTTGTCA	59	155
Az27561	ATC(3*6)	ACCAGATTTGCTGTCATTCTCAT	CTGGAGGTGTTGTTAATGGAAAC	60	95
Az27562	ATC(3*6)	TCTCATCAATGTCCATAATTCCC	TTTTATTCCACTTCTGGTGGATG	60	155
Az27563	ATC(3*6)	TCAAGCTCAGCAGAAGTTTTACC	CTGGAGGTGTTGTTAATGGAAAC	60	115
Az27564	ATC(3*6)	TTGCTGTCATTCTCATCAATGTC	CTGGAGGTGTTGTTAATGGAAAC	60	88
Az27565	ATC(3*6)	TCTCATCAATGTCCATAATTCCC	TTATTCCACTTCTGGTGGATGAG	60	153
Az27571	ATC(3*6)	GTTCATCTTTGCTCTCAGATGCT	CTGATATCTGTTTGGCTCTTGCT	60	156
Az27572	ATC(3*6)	GTTCATCTTTGCTCTCAGATGCT	TGATATCTGTTTGGCTCTTGCTT	60	155
Az27573	ATC(3*6)	GTTCATCTTTGCTCTCAGATGCT	TTTCTTGAAGGTCAACTTTTTGG	60	134
Az27574	ATC(3*6)	TATTGTTCCAGTTTGGATGGTTC	TTTCTTGAAGGTCAACTTTTTGG	60	153
Az27575	ATC(3*6)	TATTGTTCCAGTTTGGATGGTTC	CCTTGAAAGAGGGAGAAGAAAGA	60	118
Az27641	CAT(3*7)	TGAAAATGTCACACTTCTCCACA	CCTTTTTGCAGTTACCATTCATC	60	136
Az27642	CAT(3*7)	TGAAAATGTCACACTTCTCCACA	TTGCAGTTACCATTCATCATCAC	60	131
Az27643	CAT(3*7)	ATATGTTGAGGGAAGGTTCTGTG	CCTTTTTGCAGTTACCATTCATC	60	114
Az27644	CAT(3*7)	CATATGTTGAGGGAAGGTTCTGT	CCTTTTTGCAGTTACCATTCATC	60	115
Az27645	CAT(3*7)	CACATATGTTGAGGGAAGGTTCT	CCTTTTTGCAGTTACCATTCATC	60	117
Az27741	GT(2*9)	GGCATGCAGTATGATTAGAGTGA	TTTGCTAAATTCAAGGCCAAATA	60	160
Az27742	GT(2*9)	GGCATGCAGTATGATTAGAGTGA	GAGAGAAGATGATGATGCTGACC	60	108
Az27743	GT(2*9)	GGCATGCAGTATGATTAGAGTGA	TTGCTAAATTCAAGGCCAAATAG	60	159
Az27744	GT(2*9)	CATGGCATGCAGTATGTGTAGAG	GAGAGAAGATGATGATGCTGACC	60	111
Az27745	GT(2*9)	GGCATGCAGTATGTGTAGAGTGA	TGCTAAATTCAAGGCCAAATAGT	59	158
Az27741	CTT(3*5)	TATGCTTGTGCTTGTGCTTATGT	TCTTCTGCGGTTTGTTTAGTTTC	60	156
Az27742	CTT(3*5)	TAGCAAAGTGGGTCATCAAAGAT	ATGTTCCTACTTTCCCTGCTCAT	60	145
Az27743	CTT(3*5)	TAGCAAAGTGGGTCATCAAAGAT	TTGACATGTTCCTACTTTCCCTG	60	150
Az27744	CTT(3*5)	TATGCTTGTGCTTGTGCTTATGT	TGCGGTTTGTTTAGTTTCTTTTC	60	151
Az27745	CTT(3*5)	TTTCTTTCTCCTTATGCTTGTGC	ATGTTCCTACTTTCCCTGCTCAT	60	110
Az27841	CT(2*6)	AAACAAAACCTGCTCTGTCTCAG	TGCTTCAGACACAACACAGAAAG	61	143
Az27842	CT(2*6)	AAAACAAAACCTGCTCTGTCTCA	GCTTCAGACACAACACAGAAAGA	60	143
Az27843	CT(2*6)	TCAGACACAATCTCACAAACACA	CTTTTGCTTCAGACACAACACAG	60	128
Az27844	CT(2*6)	CGCAACACAACATAAAAACAACA	CTTTTGCTTCAGACACAACACAG	60	104
Az27845	CT(2*6)	AAAACAAAACCTGCTCTGTCTCA	TGCTTCAGACACAACACAGAAAG	61	144
Az27931	AT(2*11)	ACAAAGAAGGAGGGAACAAAGAG	TCCCAAATTACAAATTCAACCCT	61	153
Az27932	AT(2*11)	ACAAAGAAGGAGGGAACAAAGAG	CTCCCAAATTACAAATTCAACCC	61	154
Az27933	AT(2*11)	ACAAAGAAGGAGGGAACAAAGAG	CCTCCCAAATTACAAATTCAACC	61	155
Az27934	AT(2*11)	ACAAAGAAGGAGGGAACAAAGAG	CCCTCCCAAATTACAAATTCAAC	61	156
Az27935	AT(2*11)	ACAAAGAAGGAGGGAACAAAGAG	CCCAAATTACAAATTCAACCCTA	59	152
Az27931	AT(2*11)	ACAAAGAAGGAGGGAACAAAGAG	TGATGTCATTCATTGAACTGGTC	60	129
Az27932	AT(2*11)	ACAAAGAAGGAGGGAACAAAGAG	ATTCATTGAACTGGTCAAATGGT	60	122
Az27933	AT(2*11)	GGAAAACCTTATTGATCCTGGTT	TGATGTCATTCATTGAACTGGTC	60	160
Az27934	AT(2*11)	ACAAAGAAGGAGGGAACAAAGAG	CGTATTGCATACGGAGGAATAGT	59	160
Az27935	AT(2*11)	CTGGTTCAAAGAGGACAAAGAAG	TGATGTCATTCATTGAACTGGTC	60	143
Az28011	CT(2*7)	TTGATAAATCTAATGCCTCCGTG	GGTTGAGAGGGATAGAGAGGTGT	60	127
Az28012	CT(2*7)	ATTCAAGGCCGTTAATTTCTCTC	AGTTCGAGGATGAGAAAATGGTT	60	145
Az28013	CT(2*7)	ATAAATCTAATGCCTCCGTGGAC	GGTTGAGAGGGATAGAGAGGTGT	60	124
Az28011	GA(2*7)	GGTTGAGAGGGATAGAGAGGTGT	AAATTTCAAAACCCAGAAACACA	60	113
Az28012	GA(2*7)	GGTTGAGAGGGATAGAGAGGTGT	CAAAATTTCAAAACCCAGAAACA	60	115
Az28013	GA(2*7)	GGTTGAGAGGGATAGAGAGGTGT	CTCAAAATTTCAAAACCCAGAAA	60	117
Az28014	GA(2*7)	GGTTGAGAGGGATAGAGAGGTGT	TCAAAATTTCAAAACCCAGAAAC	59	116
Az28381	CAA(3*6)	ACAATTCCAACGGTCAATAAGAA	GCTTTTGATATCTTTGCATTTGG	60	126
Az28382	CAA(3*6)	AACAATTCCAACGGTCAATAAGA	GCTTTTGATATCTTTGCATTTGG	60	127
Az28383	CAA(3*6)	AAAACAATTCCAACGGTCAATAA	GCTTTTGATATCTTTGCATTTGG	60	129
Az28384	CAA(3*6)	ACAATTCCAACGGTCAATAAGAA	CTTTTGATATCTTTGCATTTGGG	60	125
Az28385	CAA(3*6)	AACAATTCCAACGGTCAATAAGA	CTTTTGATATCTTTGCATTTGGG	60	126
Az28451	GAC(3*5)	CCAATTTCTGTTCGCACATTT	AATTTGAGAAGTGTGTTATCGGC	60	160
Az28452	GAC(3*5)	CTAAGCCTCGTCTCCTTCGGTAT	CGAGATGGTTCAATTTGAGAAGT	60	142
Az28453	GAC(3*5)	AATTTCTGTTCGCACATTTCG	AATTTGAGAAGTGTGTTATCGGC	60	158
Az28454	GAC(3*5)	CTAAGCCTCGTCTCCTTCGGTAT	CGTGTAAGTCGAGATGGTTCAAT	60	151
Az28455	GAC(3*5)	CTAAGCCTCGTCTCCTTCGGTAT	AATTTGAGAAGTGTGTTATCGGC	60	131
Az28451	GAG(3*6)	ACTTACCAACATGGGAACACAAC	GATTGACCTGAGATAGTTCCACG	60	90
Az28452	GAG(3*6)	GTAAGCAACTTACCAACATGGGA	GATTGACCTGAGATAGTTCCACG	60	97
Az28453	GAG(3*6)	ACTTACCAACATGGGAACACAAC	ACCCAACACTTCTGCTAGTTGAC	60	116
Az28454	GAG(3*6)	ACTTACCAACATGGGAACACAAC	GTGACCCAACACTTCTGCTAGTT	60	119
Az28455	GAG(3*6)	GTAAGCAACTTACCAACATGGGA	ACCCAACACTTCTGCTAGTTGAC	60	123
Az28501	TAT(3*5)	TCTGGCCAGTAATTCTCTACTGC	GAGAAATTTGGGAGCTGGTGTAG	61	154
Az28502	TAT(3*5)	TCTGGCCAGTAATTCTCTACTGC	AGAGAAATTTGGGAGCTGGTGTA	61	155
Az28503	TAT(3*5)	TCTGGCCAGTAATTCTCTACTGC	AGAAATTTGGGAGCTGGTGTAG	60	153
Az28504	TAT(3*5)	TGGCCAGTAATTCTCTACTGCAT	GAGAAATTTGGGAGCTGGTGTAG	61	152
Az28505	TAT(3*5)	TGGCCAGTAATTCTCTACTGCAT	AGAGAAATTTGGGAGCTGGTGTA	61	153
Az28521	TTC(3*5)	TCCTCCTCCTGCTAGTTTCTTCT	TTGATTTTGAGCATCATTTTGTG	60	138
Az28522	TTC(3*5)	CTCCTCCTCCTGCTAGTTTCTTC	TTGATTTTGAGCATCATTTTGTG	60	139
Az28523	TTC(3*5)	TCTCCTCCTCCTGCTAGTTTCTT	TTGATTTTGAGCATCATTTTGTG	60	140
Az28524	TTC(3*5)	TTCTCCTCCTCCTGCTAGTTTCT	TTGATTTTGAGCATCATTTTGTG	60	141
Az28525	TTC(3*5)	TTTCTCCTCCTCCTGCTAGTTTC	TTGATTTTGAGCATCATTTTGTG	60	142
Az28741	ATGAT(5*4)	CTGCATCTCTCACGCAAGATTAT	TTCTTCCATCTCTTCCTTCCTTC	60	157
Az28742	ATGAT(5*4)	CTGCATCTCTCACGCAAGATTAT	TCTTTCTTCCATCTCTTCCTTCC	60	160
Az28743	ATGAT(5*4)	CTGCATCTCTCACGCAAGATTAT	CCTTCACCTTTGAAGTGAGAAAA	60	120
Az28744	ATGAT(5*4)	CTGCATCTCTCACGCAAGATTAT	TTTCTTCCATCTCTTCCTTCCTT	60	158
Az28745	ATGAT(5*4)	TGCATCTCTCACGCAAGATTAT	TTCTTCCATCTCTTCCTTCCTTC	60	156
Az28891	TG(2*6)	CGCTTCTCTATCAAGTGTTCGTT	AGTGGAAAAGCAGTTCCATACAA	60	123
Az28892	TG(2*6)	CGCTTCTCTATCAAGTGTTCGTT	TGGAAAAGCAGTTCCATACAAAT	60	121
Az28893	TG(2*6)	CGCTTCTCTATCAAGTGTTCGTT	GACAATATTTGCCTGTCAAGCTC	60	153
Az28894	TG(2*6)	TAAACTTTCATCGATTCGAGCAT	TCTTCCATCCTCCTTGTCTGATA	60	114
Az28895	TG(2*6)	TCTAAACTTTCATCGATTCGAGC	TCTTCCATCCTCCTTGTCTGATA	60	116
Az28961	CA(2*8)	AACTTGAGTTCGAGAGGTTCGAT	AACAGAAAAGGGAAAACAAAAGC	60	143
Az28962	CA(2*8)	AACTTGAGTTCGAGAGGTTCGAT	CACCACAAAGAAAACAGAAAAGG	60	155
Az28963	CA(2*8)	AACTTGAGTTCGAGAGGTTCGAT	CCACCACAAAGAAAACAGAAAAG	60	156
Az28964	CA(2*8)	AACTTGAGTTCGAGAGGTTCGAT	CACAAAGAAAACAGAAAAGGGAA	60	152
Az28965	CA(2*8)	CTTCAGTTCAAAGGGGAACTTG	AACAGAAAAGGGAAAACAAAAGC	60	159
Az29091	GCC(3*5)	CCCTCAAATTCCATTTTCTCTTC	GTCGAAACTGTGACGGTGG	60	156
Az29092	GCC(3*5)	CCATTTTCTCTTCTTCTCTGTGC	GTCGAAACTGTGACGGTGG	60	146
Az29093	GCC(3*5)	CCATTTTCTCTTCTTCTCTGTGC	CACCCGTCGAAACTGTGAC	60	151
Az29094	GCC(3*5)	CCATTTTCTCTTCTTCTCTGTGC	GTCACCCGTCGAAACTGTG	60	153
Az29095	GCC(3*5)	CCATTTTCTCTTCTTCTCTGTGC	ATGGTCACCCGTCGAAACT	60	156
Az29341	TTA(3*5)	AAACGTTCCAAGAAATGATTCAA	GGCCAACAGACTACAAGCTACAG	60	160
Az29342	TTA(3*5)	CGTTCCAAGAAATGATTCAAGTT	GGCCAACAGACTACAAGCTACAG	60	157
Az29343	TTA(3*5)	AACGTTCCAAGAAATGATTCAAG	GGCCAACAGACTACAAGCTACAG	60	159
Az29344	TTA(3*5)	AAATAGTGCTAGTGCTGGCAAAG	AGAAACCCATGCTTTGGAGATA	60	141
Az29345	TTA(3*5)	AAATAGTGCTAGTGCTGGCAAAG	AGAAACCCATGCTTTGGAGATAA	61	141
Az29981	ATG(3*5)	GATGGAGATAGCTTGATTGTTGC	AAAGTGTAAAGCCACTTCTTCCA	59	137
Az29983	ATG(3*5)	GATGGAGATAGCTTGATTGTTGC	AGTGTAAAGCCACTTCTTCCACC	61	135
Az29985	ATG(3*5)	GATGGAGATAGCTTGATTGTTGC	TCGTGTAGAAAAGTGTAAAGCCA	59	146
Az30321	CT(2*8)	AACAGTTGAACCCATGTCTTTGT	ACCCTTTCTTCACCTTCATCTTC	60	110
Az30322	CT(2*8)	AACAGTTGAACCCATGTCTTTGT	GAACCCTTTCTTCACCTTCATCT	60	112
Az30323	CT(2*8)	AACAGTTGAACCCATGTCTTTGT	AGAACCCTTTCTTCACCTTCATC	60	113
Az30324	CT(2*8)	AACAGTTGAACCCATGTCTTTGT	CCCTTTCTTCACCTTCATCTTCT	60	109
Az30325	CT(2*8)	ACAGTTGAACCCATGTCTTTGTC	ACCCTTTCTTCACCTTCATCTTC	60	109
Az30561	ATG(3*6)	AGACAAACCCAACGTCAAAGAT	CTACCACCACTCCATCTACCAAG	60	128
Az30562	ATG(3*6)	AGACAAACCCAACGTCAAAGAT	CCTTCACCTCGTTCTAGGGTTAT	60	160
Az30563	ATG(3*6)	AGACAAACCCAACGTCAAAGAT	ACTGCTACCACCACTCCATCTAC	60	132
Az30564	ATG(3*6)	AGACAAACCCAACGTCAAAGAT	GACTGCTACCACCACTCCATCTA	61	133
Az30565	ATG(3*6)	CGAAGGCTTAACAACACAAAAA	CCCTTATTCTCTCAAATGGGTTT	60	156
Az30781	CCT(3*5)	GTACTTTACCATTGGTGACTCGC	GTAATGCTAATCCTTCAACGGAA	60	150
Az30782	CCT(3*5)	TACTTTACCATTGGTGACTCGCT	GTAATGCTAATCCTTCAACGGAA	60	149
Az30783	CCT(3*5)	GTACTTTACCATTGGTGACTCGC	GAGTAATGCTAATCCTTCAACGG	59	152
Az30784	CCT(3*5)	TACTTTACCATTGGTGACTCGCT	GAGTAATGCTAATCCTTCAACGG	59	151
Az30785	CCT(3*5)	GTACTTTACCATTGGTGACTCGC	TTGAGTAATGCTAATCCTTCAACG	60	154
Az30901	TA(2*6)	AAATGTTTCAAGTGAAGAGCTGC	CGTAAAACAACCTGCAGAGACAT	61	97
Az30902	TA(2*6)	CAAAGAATGAAGTGGTCAACACA	CGTAAAACAACCTGCAGAGACAT	61	138
Az30903	TA(2*6)	ACAAGGCTGTAGTGACCACCTAA	CGTAAAACAACCTGCAGAGACAT	61	118
Az30904	TA(2*6)	AGTGGTCAACACAAGGCTGTAGT	CGTAAAACAACCTGCAGAGACAT	61	128
Az30905	TA(2*6)	ATGTTTCAAGTGAAGAGCTGCAT	CGTAAAACAACCTGCAGAGACAT	61	95
Az31271	TGG(3*5)	GGATATGGTGGTGATCATGGATA	ATATCCACCTCCATAAGCTCCG	62	96
Az31272	TGG(3*5)	AGCATGGAGTTGTTGGGTATG	CTACCATATCCACCTCCATAAGC	59	157
Az31273	TGG(3*5)	GGATATGGTGGTGATCATGGATA	ATAACCTCCACCTGATCCTCC	59	126
Az31274	TGG(3*5)	AGCATGGAGTTGTTGGGTATG	ACTACCATATCCACCTCCATAAGC	60	158
Az31275	TGG(3*5)	GGATATGGTGGTGATCATGGATA	ATAACCTCCACCTGATCCTCCA	62	126
Az31612	GAA(3*7)	CAAGCCCCTCTACTTTCAACTTT	CACAATCCCAAATTCAGTGCTAT	60	113
Az31613	GAA(3*7)	GTCAAGCCCCTCTACTTTCAACT	CACAATCCCAAATTCAGTGCTAT	60	115
Az31614	GAA(3*7)	AGTCAAGCCCCTCTACTTTCAAC	CACAATCCCAAATTCAGTGCTAT	60	116
Az31615	GAA(3*7)	CTCTCTATCTCCAGCGAGTCAAG	CACAATCCCAAATTCAGTGCTAT	60	132
Az31911	TGA(3*5)	TCTTCTAAAGTTTCCCATTGCTG	CTCAAAATGCTTCAGACAAATCC	60	121
Az31912	TGA(3*5)	GTTCTTTGACCTTGTTGATTTGC	GAGAAATCATCAGCGTATCCAGT	60	129
Az31913	TGA(3*5)	TCTTCTAAAGTTTCCCATTGCTG	TGTCTATTGTGCTCCTTTGTGAA	60	158
Az31914	TGA(3*5)	TCTTCTAAAGTTTCCCATTGCTG	TGTGTCTATTGTGCTCCTTTGTG	60	160
Az31915	TGA(3*5)	TTGCTGCGTCTAAAAGTCTTGAT	TGAACTCAAAATGCTTCAGACAA	60	108
Az32541	AC(2*8)	TTCCAGCGATCCTTTATGTTTC	CATGAATAAGTTAGCCTCGTCTCC	60	160
Az32542	AC(2*8)	TTTCCAGCGATCCTTTATGTTT	ATGAATAAGTTAGCCTCGTCTCC	58	160
Az32543	AC(2*8)	TTCCAGCGATCCTTTATGTTTC	ATGAATAAGTTAGCCTCGTCTCC	58	159
Az32544	AC(2*8)	TTTCCAGCGATCCTTTATGTTTC	ATGAATAAGTTAGCCTCGTCTCC	58	160
Az32545	AC(2*8)	CCAGCGATCCTTTATGTTTCA	CATGAATAAGTTAGCCTCGTCTCC	60	158
Az32541	GT(2*8)	GAATAAGTTAGCCTCGTCTCCG	AGTTTCCAGCGATCCTTTATGTT	60	160
Az32542	GT(2*8)	GAATAAGTTAGCCTCGTCTCCG	GTTTCCAGCGATCCTTTATGTTT	61	159
Az32543	GT(2*8)	TGAATAAGTTAGCCTCGTCTCCG	GTTTCCAGCGATCCTTTATGTTT	61	160
Az32544	GT(2*8)	GAATAAGTTAGCCTCGTCTCCG	TTTCCAGCGATCCTTTATGTTT	60	158
Az32545	GT(2*8)	TGAATAAGTTAGCCTCGTCTCCG	TTTCCAGCGATCCTTTATGTTT	60	159
Az32781	TAT(3*5)	CAAATGGAACAATAAACTGAGGC	TTTTGTAATGGGTCTTGGTAACG	60	126
Az32782	TAT(3*5)	CAAATGGAACAATAAACTGAGGC	TTGTAATGGGTCTTGGTAACGAC	60	124
Az32783	TAT(3*5)	CAAATGGAACAATAAACTGAGGC	TCCCTGTTCTGATTTTAGGGTTT	60	147
Az32784	TAT(3*5)	CAAATGGAACAATAAACTGAGGC	CCCTGTTCTGATTTTAGGGTTTT	60	146
Az32785	TAT(3*5)	GAACAATAAACTGAGGCGAAAGA	TTTTGTAATGGGTCTTGGTAACG	60	120
Az32791	GAG(3*6)	GATGTTAATTTCAAAGGCCATGT	CCTTGAGAACTGAACAACCATTT	60	148
Az32792	GAG(3*6)	AGCCAAATCAATATGCAATCAGA	CTGATGAGGAAACAACAACCACT	60	128
Az32793	GAG(3*6)	CAACGATTCAGCCAAATCAATA	TTGAGAACTGAACAACCATTTGA	60	84
Az32794	GAG(3*6)	CAACGATTCAGCCAAATCAATA	CTGATGAGGAAACAACAACCACT	60	137
Az32795	GAG(3*6)	CAACGATTCAGCCAAATCAATA	CCTTGAGAACTGAACAACCATTT	60	86
Az32911	AGC(3*5)	AAGAGACGAGGCACAAGAGAAAT	ATTGTTGGAGTCAATCCCTCTC	59	154
Az32912	AGC(3*5)	CAAGGTGATGAGAGAAAGAGACG	CTCATCCTCAATGCTCGAAATC	61	142
Az32913	AGC(3*5)	CACAAGAGAAATGGCAAAGACTG	CATTGTTGGAGTCAATCCCTCT	60	144
Az32914	AGC(3*5)	AGAGAAAGAGACGAGGCACAAG	CATTGTTGGAGTCAATCCCTCT	60	160
Az32915	AGC(3*5)	AAGGTGATGAGAGAAAGAGACGA	CTCATCCTCAATGCTCGAAATC	61	141
Az32911	GA(2*6)	TCTCCTTTTGTTTTGTGTGAGGT	CGTCCCTTTAATTGTTGATGTGA	61	145
Az32912	GA(2*6)	TCTCCTTTTGTTTTGTGTGAGGT	CCGTCCCTTTAATTGTTGATGT	60	146
Az32913	GA(2*6)	TAGTGCAGGAAGTGATGAGTGTG	CGTCCCTTTAATTGTTGATGTGA	61	84
Az32914	GA(2*6)	TGTAGTGCAGGAAGTGATGAGTG	CGTCCCTTTAATTGTTGATGTGA	61	86
Az32915	GA(2*6)	TAGTGCAGGAAGTGATGAGTGTG	CCGTCCCTTTAATTGTTGATGT	60	85
Az32911	TC(2*6)	GAGTAGTCTCCGGCATTTCTCTT	TGTCATATGCACAACTATGGAGC	60	154
Az32912	TC(2*6)	GAGTAGTCTCCGGCATTTCTCTT	TATGCACAACTATGGAGCTTGAA	60	149
Az32913	TC(2*6)	CTTGTTGTTGGTGTTGGAAAACT	ACTCAACCTAAAGGAACTCCTCG	60	110
Az32914	TC(2*6)	GAGTAGTCTCCGGCATTTCTCTT	CATATGCACAACTATGGAGCTTG	60	151
Az32915	TC(2*6)	AATGCTTGAAATTCCAGACACAG	ACTCAACCTAAAGGAACTCCTCG	60	139
Az33141	GAG(3*5)	CAGAGGGCGGTGATGTAGAC	GTCACCCTTCTCATGATCCTCTA	60	158
Az33142	GAG(3*5)	GACGAGGAAGAGGGAAAGGA	GTCACCCTTCTCATGATCCTCTA	60	132
Az33143	GAG(3*5)	GTGATGTAGACATGGGCGAC	CTACAACTCCCTCATCCTCCTCT	60	129
Az33144	GAG(3*5)	GTGATGTAGACATGGGCGAC	CTCTACAACTCCCTCATCCTCCT	60	131
Az33145	GAG(3*5)	GGTGATGTAGACATGGGCG	CTACAACTCCCTCATCCTCCTCT	60	130
Az33241	TGA(3*6)	TGATGTAACATTGGCTTCTTGTG	ACAACCATCCTTTTCCTCTGTCT	60	99
Az33242	TGA(3*6)	CTTTTTGCTGTTTCTCACAGCTT	ACAACCATCCTTTTCCTCTGTCT	60	141
Az33243	TGA(3*6)	TGATGTAACATTGGCTTCTTGTG	CTTTTCCTCTGTCTCGCTTCTTT	61	90
Az33244	TGA(3*6)	CTTTTTGCTGTTTCTCACAGCTT	CTTTTCCTCTGTCTCGCTTCTTT	61	132
Az33245	TGA(3*6)	TGATGTAACATTGGCTTCTTGTG	TCTGTCTCGCTTCTTTCAAGTGT	61	83
Az33321	TC(2*7)	CTCTTTGCTTAATGGCTTTTTGA	TTGTCCCAACTGGAGATATGACT	60	143
Az33322	TC(2*7)	CTCTTTGCTTAATGGCTTTTTGA	GAACGGCTCAGTTCTTCCTTAAT	60	110
Az33323	TC(2*7)	CAGACGCTCTTTCTTCTTCGTTA	GAACGGCTCAGTTCTTCCTTAAT	60	140
Az33325	TC(2*7)	TCTTTGCTTAATGGCTTTTTGAA	GAACGGCTCAGTTCTTCCTTAAT	60	109
Az33321	AG(2*7)	TTGTCCCAACTGGAGATATGACT	CTCTTTGCTTAATGGCTTTTTGA	60	143
Az33322	AG(2*7)	GAACGGCTCAGTTCTTCCTTAAT	CTCTTTGCTTAATGGCTTTTTGA	60	110
Az33323	AG(2*7)	GAACGGCTCAGTTCTTCCTTAAT	CAGACGCTCTTTCTTCTTCGTTA	60	140
Az33324	AG(2*7)	TTGTCCCAACTGGAGATATGACT	TCTTTGCTTAATGGCTTTTTGAA	60	142
Az33325	AG(2*7)	GAACGGCTCAGTTCTTCCTTAAT	TCTTTGCTTAATGGCTTTTTGAA	60	109
Az33331	GGAGCC(6*4)	GAATGCGTGCAGAAGAACAATA	GAAATGCTCTCGATAATCTCCGT	61	116
Az33332	GGAGCC(6*4)	GAATGCGTGCAGAAGAACAATA	GAAATGCTCTCGATAATCTCCG	60	116
Az33333	GGAGCC(6*4)	GAATGCGTGCAGAAGAACAATA	CGAAATGCTCTCGATAATCTCC	60	117
Az33334	GGAGCC(6*4)	GAATGCGTGCAGAAGAACAATA	AATGCTCTCGATAATCTCCGTG	61	114
Az33335	GGAGCC(6*4)	GAATGCGTGCAGAAGAACAATA	AAATGCTCTCGATAATCTCCGT	59	115
Az33541	ATA(3*7)	TCTGGCTTCAATCAAACATATCA	CTTCGTTGTTTCTGCGAGTAGTT	60	91
Az33542	ATA(3*7)	GTTTCATGCAAATGAAGTGGTCT	CTTCGTTGTTTCTGCGAGTAGTT	60	111
Az33543	ATA(3*7)	AGTTTCATGCAAATGAAGTGGTC	CTTCGTTGTTTCTGCGAGTAGTT	60	112
Az33544	ATA(3*7)	TCTGGCTTCAATCAAACATATCA	TCGTTGTTTCTGCGAGTAGTTCT	60	89
Az33545	ATA(3*7)	GTTTCATGCAAATGAAGTGGTCT	TCGTTGTTTCTGCGAGTAGTTCT	60	109
Az33541	ATA(3*7)	CTGCAAAGAAATCAATGAAGGAG	GAATGTTGAGTGGGATATGTGGT	60	160
Az33542	ATA(3*7)	CTGCAAAGAAATCAATGAAGGAG	TGGGATATGTGGTATGTGTTTCA	60	150
Az33543	ATA(3*7)	GCAAAGAAATCAATGAAGGAGAA	GAATGTTGAGTGGGATATGTGGT	60	158
Az33544	ATA(3*7)	GCAAAGAAATCAATGAAGGAGAA	TGGGATATGTGGTATGTGTTTCA	60	148
Az33545	ATA(3*7)	GTTTCATGCAAATGAAGTGGTCT	GAATGTTGAGTGGGATATGTGGT	60	103
Az33601	ACA(3*5)	TGTGAAATTTCCAGACACAAATG	GAAACCCTTTTCTCATCCAAAAT	60	157
Az33602	ACA(3*5)	GAAAAAGAAAGGGAAGGAACAAG	GGAAGGTATGTTCTTTGAAACCC	60	110
Az33603	ACA(3*5)	GAAAAAGAAAGGGAAGGAACAAG	TGTTCTTTGAAACCCTTTTCTCA	60	102
Az33604	ACA(3*5)	CAAAAAGGGAACGAAAAAGAAAG	GGAAGGTATGTTCTTTGAAACCC	60	122
Az33605	ACA(3*5)	CAAAAAGGGAACGAAAAAGAAAG	TGTTCTTTGAAACCCTTTTCTCA	60	114
Az33601	TTG(3*5)	GAAACCCTTTTCTCATCCAAAAT	TGTGAAATTTCCAGACACAAATG	60	157
Az33602	TTG(3*5)	GGAAGGTATGTTCTTTGAAACCC	GAAAAAGAAAGGGAAGGAACAAG	60	110
Az33603	TTG(3*5)	TGTTCTTTGAAACCCTTTTCTCA	GAAAAAGAAAGGGAAGGAACAAG	60	102
Az33604	TTG(3*5)	GGAAGGTATGTTCTTTGAAACCC	CAAAAAGGGAACGAAAAAGAAAG	60	122
Az33605	TTG(3*5)	TGTTCTTTGAAACCCTTTTCTCA	CAAAAAGGGAACGAAAAAGAAAG	60	114
Az33781	GGA(3*5)	TTACTTCATTCACTAACACCGCA	ACGTACTTGAGATTCACGCTCTG	61	159
Az33782	GGA(3*5)	TTACTTCATTCACTAACACCGCA	CACGTACTTGAGATTCACGCTCT	61	160
Az33783	GGA(3*5)	ACTTCATTCACTAACACCGCATC	ACGTACTTGAGATTCACGCTCTG	61	157
Az33784	GGA(3*5)	ACTTCATTCACTAACACCGCATC	CACGTACTTGAGATTCACGCTCT	61	158
Az33785	GGA(3*5)	TTACTTCATTCACTAACACCGCA	CACGTACTTGAGATTCACGCTC	60	160
Az33781	AG(2*6)	AATGGATCTGACCTGATCTGAAA	TCTCCTTTTACTTCATTCACCCA	60	87
Az33782	AG(2*6)	TGGAACTCATAATGGATCTGACC	TCTCCTTTTACTTCATTCACCCA	60	97
Az33783	AG(2*6)	AATGGATCTGACCTGATCTGAAA	GCACCAATCTCTTTCGTACTCAC	60	124
Az33784	AG(2*6)	TGGAACTCATAATGGATCTGACC	GCACCAATCTCTTTCGTACTCAC	60	134
Az33785	AG(2*6)	CCTGATCTGAAATCTGGTTCCTA	GCACCAATCTCTTTCGTACTCAC	60	113
Az33911	GAT(3*6)	GGCAAAGATAGATCACAGGAATG	TATCATGAAAGGTGAAGGGAAGA	60	132
Az33912	GAT(3*6)	GGCAAAGATAGATCACAGGAATG	AGATGTAAAACGCGTGACAGATT	60	156
Az33913	GAT(3*6)	GGCAAAGATAGATCACAGGAATG	AAACGCGTGACAGATTTTATCAT	60	149
Az33914	GAT(3*6)	GGAATGAGAAACTGATGAGAACG	TATCATGAAAGGTGAAGGGAAGA	60	115
Az33915	GAT(3*6)	GGCAAAGATAGATCACAGGAATG	TTTATCATGAAAGGTGAAGGGAA	60	134
Az33991	GAAGA(5*4)	CAAAGGCCAAACCTACATAACTG	TGCTCTTCTGTTGTCTTGAATGA	60	144
Az33993	GAAGA(5*4)	GCAAAGGCCAAACCTACATAACT	TGCTCTTCTGTTGTCTTGAATGA	60	145
Az33994	GAAGA(5*4)	AGCAAAGGCCAAACCTACATAAC	TGCTCTTCTGTTGTCTTGAATGA	60	146
Az34071	TA(2*9)	CAGTTTGGAAAATGAAATTAGCG	GTATTTCAGAACAAAAATGCCCC	61	129
Az34072	TA(2*9)	CAGTTTGGAAAATGAAATTAGCG	TATTTCAGAACAAAAATGCCCCT	61	128
Az34073	TA(2*9)	CAGTTTGGAAAATGAAATTAGCG	TATTTCAGAACAAAAATGCCCC	60	128
Az34074	TA(2*9)	CGCTATTTGATCAGTTTGGAAAA	GTATTTCAGAACAAAAATGCCCC	61	140
Az34075	TA(2*9)	GACGCTATTTGATCAGTTTGGAA	GTATTTCAGAACAAAAATGCCCC	61	142
Az34271	GGT(3*7)	TGGTGTTTTCCTTATCAAGGTGT	GCTAGCTAGACCAATTTCACCAA	60	159
Az34272	GGT(3*7)	TGGTGTTTTCCTTATCAAGGTGT	TTCACCAATTGGGTACTAAGCAT	60	144
Az34273	GGT(3*7)	ATGGTGTTTTCCTTATCAAGGTG	GCTAGCTAGACCAATTTCACCAA	60	160
Az34274	GGT(3*7)	ATGGTGTTTTCCTTATCAAGGTG	TTCACCAATTGGGTACTAAGCAT	60	145
Az34275	GGT(3*7)	TGGTGTTTTCCTTATCAAGGTGT	TTTCACCAATTGGGTACTAAGCA	61	145
Az34321	GGA(3*5)	ATTCCCCCTCTTGATAGGCTT	GCTGCTACCACAAATGCAAAT	60	149
Az34322	GGA(3*5)	ATCCATTCCCCCTCTTGATAG	GCTGCTACCACAAATGCAAAT	60	153
Az34323	GGA(3*5)	CATCCATTCCCCCTCTTGATAG	GCTGCTACCACAAATGCAAAT	60	154
Az34324	GGA(3*5)	ATTCCCCCTCTTGATAGGCTT	CTACCACAAATGCAAATCCTGC	62	145
Az34325	GGA(3*5)	ATTCCCCCTCTTGATAGGCTT	GCTACCACAAATGCAAATCCTG	62	146
Az34331	GGA(3*5)	GTTACTTTCAACAGCAGCAACG	GTCCCCCTTCAACTTCCACTAT	61	138
Az34332	GGA(3*5)	GTTACTTTCAACAGCAGCAACG	CCCCCTTCAACTTCCACTATCT	61	136
Az34333	GGA(3*5)	GTTACTTTCAACAGCAGCAACG	CCTTCAACTTCCACTATCTCCC	59	133
Az34334	GGA(3*5)	GTTACTTTCAACAGCAGCAACG	CCCTTCAACTTCCACTATCTCC	59	134
Az34335	GGA(3*5)	GTTACTTTCAACAGCAGCAACG	CCCCTTCAACTTCCACTATCTC	59	135
Az34681	AT(2*6)	CGTGGCTCAATAGTTTAAGTCGT	TTTTCCTTTTTCAAAGTGACCAA	60	113
Az34682	AT(2*6)	TTTAAGTCGTGTTCACAAACCAA	TTTTCCTTTTTCAAAGTGACCAA	60	100
Az34683	AT(2*6)	GACTAAATGAGCACCGGAAAATA	TTTTCCTTTTTCAAAGTGACCAA	60	140
Az34684	AT(2*6)	TCGTGGCTCAATAGTTTAAGTCG	TTTTCCTTTTTCAAAGTGACCAA	60	114
Az34685	AT(2*6)	TAAATGAGCACCGGAAAATATCA	TTTTCCTTTTTCAAAGTGACCAA	60	137
Az34691	GA(2*9)	TCCACTTGACATGTCGTATGTTC	TCTCTGAAACTTCACGAACCATT	60	125
Az34692	GA(2*9)	TCCACTTGACATGTCGTATGTTC	ACTCTCTGAAACTTCACGAACCA	60	127
Az34693	GA(2*9)	TCCACTTGACATGTCGTATGTTC	CCATCTCCGTCAATAAGCTATCA	60	155
Az34694	GA(2*9)	ACATGTCGTATGTTCCCAAAAAT	TCTCTGAAACTTCACGAACCATT	60	117
Az34695	GA(2*9)	TCCACTTGACATGTCGTATGTTC	AGCTATCAACGCAACTCTCTGAA	61	140
Az34751	CGC(3*6)	GCTTCAATAGTCTCCGATCACAA	GCTCTCCACCGGACTTCTT	59	147
Az34752	CGC(3*6)	GGCTTCAATAGTCTCCGATCAC	GCTCTCCACCGGACTTCTT	59	148
Az34753	CGC(3*6)	TCAATAGTCTCCGATCACAACG	GCTCTCCACCGGACTTCTT	59	144
Az34754	CGC(3*6)	TTCAATAGTCTCCGATCACAACG	GCTCTCCACCGGACTTCTT	59	145
Az34755	CGC(3*6)	GCTTCAATAGTCTCCGATCACA	GCTCTCCACCGGACTTCTT	59	147
Az34931	AAG(3*6)	GTGGAAAGATGAGTGTTTTGAGG	TCCTTTAATTTTTCATGCAATCG	60	87
Az34932	AAG(3*6)	GGTGGAAAGATGAGTGTTTTGAG	TCCTTTAATTTTTCATGCAATCG	60	88
Az34933	AAG(3*6)	GTGGAAAGATGAGTGTTTTGAGG	CTTTAATTTTTCATGCAATCGCT	60	85
Az34934	AAG(3*6)	GGTGGAAAGATGAGTGTTTTGAG	CTTTAATTTTTCATGCAATCGCT	60	86
Az34935	AAG(3*6)	GGAGTCAATGGAAGAGGAGAACT	TCCTTTAATTTTTCATGCAATCG	60	153
Az35411	TGT(3*5)	GAGAGGCATTGTGGAAGGAG	CGTAACCCTAGACAACAACAACC	60	131
Az35412	TGT(3*5)	GAGAGGCATTGTGGAAGGAG	CCGTAACCCTAGACAACAACAAC	60	132
Az35413	TGT(3*5)	GAGAGGCATTGTGGAAGGAG	CTCCGTAACCCTAGACAACAACA	60	134
Az35414	TGT(3*5)	GAGAGGCATTGTGGAAGGAG	TCCGTAACCCTAGACAACAACAA	61	133
Az35415	TGT(3*5)	GAGAGGCATTGTGGAAGGAG	ACAACCATAACAACCACCACAAG	61	102
Az35761	TTG(3*5)	CTTTCTCTTGGTAATGACCTCCA	AAAATACCATGGACCCCTATTTG	60	160
Az35762	TTG(3*5)	CTTTCTCTTGGTAATGACCTCCA	ATACCATGGACCCCTATTTGATT	60	157
Az35763	TTG(3*5)	CTTTCTCTTGGTAATGACCTCCA	AATACCATGGACCCCTATTTGAT	60	158
Az35764	TTG(3*5)	TTCACATCATATGCCAGAGACAA	AAAATACCATGGACCCCTATTTG	60	114
Az35765	TTG(3*5)	TTTCACATCATATGCCAGAGACA	AAAATACCATGGACCCCTATTTG	60	115
Az35791	CT(2*8)	CTCAATCACCTCATCTGGAAAAC	GGAGGAAATTGATTACGTAGCCT	60	80
Az35792	CT(2*8)	GCATTCCTGTCTCTCTGTGAAGT	GGAGGAAATTGATTACGTAGCCT	60	121
Az35793	CT(2*8)	CTCAATCACCTCATCTGGAAAAC	CTGGTAGACTTGGAGGAAATTGA	60	91
Az35794	CT(2*8)	CTCAATCACCTCATCTGGAAAAC	TCTGGTAGACTTGGAGGAAATTG	60	92
Az35795	CT(2*8)	GCATTCCTGTCTCTCTGTGAAGT	CTGGTAGACTTGGAGGAAATTGA	60	132
Az35931	GGC(3*5)	CCAAAGTTGTCTGGTCAAAGAAG	CTACCTCTCTACCACTGACTGCG	60	152
Az35932	GGC(3*5)	CAAAGTTGTCTGGTCAAAGAAGC	CTACCTCTCTACCACTGACTGCG	60	151
Az35933	GGC(3*5)	AAAGTTGTCTGGTCAAAGAAGCC	CTACCTCTCTACCACTGACTGCG	60	150
Az35934	GGC(3*5)	CCAAAGTTGTCTGGTCAAAGAAG	TACCTCTCTACCACTGACTGCG	60	151
Az35935	GGC(3*5)	AAGTTGTCTGGTCAAAGAAGCC	CTACCTCTCTACCACTGACTGCG	60	149
Az36301	CTT(3*5)	CCTTCAAGTGGGTTTCTTTCTTT	AATATCCTGTAGCTCGTTGAGCA	60	144
Az36302	CTT(3*5)	CTCCTTCAAGTGGGTTTCTTTCT	AATATCCTGTAGCTCGTTGAGCA	60	146
Az36303	CTT(3*5)	CCTTCAAGTGGGTTTCTTTCTTT	ACCAAATATCCTGTAGCTCGTTG	60	148
Az36304	CTT(3*5)	CCTTCAAGTGGGTTTCTTTCTTT	CCAAATATCCTGTAGCTCGTTGA	60	147
Az36305	CTT(3*5)	CTCCTTCAAGTGGGTTTCTTTCT	ACCAAATATCCTGTAGCTCGTTG	60	150
Az36301	AAG(3*5)	AATATCCTGTAGCTCGTTGAGCA	CCTTCAAGTGGGTTTCTTTCTTT	60	144
Az36302	AAG(3*5)	AATATCCTGTAGCTCGTTGAGCA	CTCCTTCAAGTGGGTTTCTTTCT	60	146
Az36303	AAG(3*5)	ACCAAATATCCTGTAGCTCGTTG	CCTTCAAGTGGGTTTCTTTCTTT	60	148
Az36304	AAG(3*5)	CCAAATATCCTGTAGCTCGTTGA	CCTTCAAGTGGGTTTCTTTCTTT	60	147
Az36305	AAG(3*5)	ACCAAATATCCTGTAGCTCGTTG	CTCCTTCAAGTGGGTTTCTTTCT	60	150
Az36471	GA(2*10)	CATGGGTATGAAGGTAGGCTTTA	GTATTTCTTCAAGTTGGGAGGGT	60	160
Az36472	GA(2*10)	ACATGGGTATGAAGGTAGGCTTT	TATTTCTTCAAGTTGGGAGGGTC	61	160
Az36473	GA(2*10)	TGGGTATGAAGGTAGGCTTTAGG	GTATTTCTTCAAGTTGGGAGGGT	60	158
Az36474	GA(2*10)	GAAGAGAAGAACCAAAGAAAGCA	GTATTTCTTCAAGTTGGGAGGGT	60	131
Az36475	GA(2*10)	GGGTATGAAGGTAGGCTTTAGGT	GTATTTCTTCAAGTTGGGAGGGT	60	157
Az36661	GAA(3*5)	GTTCGGAAGAGTCAAGACTCAGA	GGCTGCGAGATTGTCATAGTAGT	60	145
Az36662	GAA(3*5)	GAGTCAAGACTCAGAAACCGAAA	GGCTGCGAGATTGTCATAGTAGT	60	137
Az36663	GAA(3*5)	AGAGTCAAGACTCAGAAACCGAA	GGCTGCGAGATTGTCATAGTAGT	60	138
Az36664	GAA(3*5)	AAGAGTCAAGACTCAGAAACCGA	GGCTGCGAGATTGTCATAGTAGT	60	139
Az36665	GAA(3*5)	GAAGAGTCAAGACTCAGAAACCG	GGCTGCGAGATTGTCATAGTAGT	60	140
Az36691	GA(2*7)	TGAAACAAAAGAAGAGGGAGTTG	TCACCTTCCTACTAGGGTTCCAT	60	147
Az36692	GA(2*7)	TGAATTTGAAACCAGTGAAACAA	TCTTCTCTCACTTCCTTGTCTGC	60	112
Az36693	GA(2*7)	TTGAATTTGAAACCAGTGAAACA	TCTTCTCTCACTTCCTTGTCTGC	60	113
Az36694	GA(2*7)	CAGTGAAACAAAAGAAGAGGGAG	TCACCTTCCTACTAGGGTTCCAT	60	150
Az36695	GA(2*7)	TGAATTTGAAACCAGTGAAACAA	ACTTCTCCCCACATTTCTCTCTT	60	134
Az36721	GAT(3*5)	AAAAGTTACCTATTCAGGCTCCG	CGCAGGTGCTGAAGATACCTA	60	115
Az36723	GAT(3*5)	AAAAGTTACCTATTCAGGCTCCG	TCCAAAAGAGTAAGTAAGCATTTCA	59	86
Az36724	GAT(3*5)	AACCCAAATTCAAAAAGGAAAAA	TCCAAAAGAGTAAGTAAGCATTTCA	59	138
Az36932	GGT(3*5)	CAAGAAGGGTTTTGATTTTGATG	CTCTTCTCAACACCAGAAGATGC	60	84
Az36934	GGT(3*5)	AAGAAGGGTTTTGATTTTGATGG	GGACTTCTCTTCTCAACACCAGA	60	89
Az36931	AC(2*9)	TCTGGTGTTGAGAAGAGAAGTCC	ACATCCGAGGTTAATCTGTGGTA	60	135
Az36932	AC(2*9)	TCTGGTGTTGAGAAGAGAAGTCC	CATCCGAGGTTAATCTGTGGTAA	60	134
Az36933	AC(2*9)	TCTGGTGTTGAGAAGAGAAGTCC	CAACTGCAACAACATTAACATCC	59	152
Az36934	AC(2*9)	GCATCTTCTGGTGTTGAGAAGAG	ACATCCGAGGTTAATCTGTGGTA	60	141
Az36935	AC(2*9)	GCATCTTCTGGTGTTGAGAAGAG	CATCCGAGGTTAATCTGTGGTAA	60	140
Az37011	ATA(3*6)	TATGACAGATTCCTTGCTTGAAT	CCATAGAATGATTGATGTAATAAGCG	60	145
Az37012	ATA(3*6)	ATATGACAGATTCCTTGCTTGAA	CCATAGAATGATTGATGTAATAAGCG	60	146
Az37013	ATA(3*6)	ATATGACAGATTCCTTGCTTGAAT	CCATAGAATGATTGATGTAATAAGCG	60	146
Az37014	ATA(3*6)	TTATATGACAGATTCCTTGCTTGAA	CCATAGAATGATTGATGTAATAAGCG	60	148
Az37015	ATA(3*6)	TATATGACAGATTCCTTGCTTGAA	CCATAGAATGATTGATGTAATAAGCG	60	147
Az37391	AG(2*9)	TCAAATTCAGAGTCTTTTGAAGC	ATTCATCAACCCCACAAGAAAAT	61	158
Az37392	AG(2*9)	GTCAAATTCAGAGTCTTTTGAAGC	ATTCATCAACCCCACAAGAAAAT	61	159
Az37421	TC(2*7)	TTCTTTGCTCCTATCTGATGCTC	TGTTTTTGCAATCTGAGAGAAAG	59	108
Az37422	TC(2*7)	TTCTTTGCTCCTATCTGATGCTC	TGTTTTTGCAATCTGAGAGAAAGA	60	108
Az37423	TC(2*7)	GAGTTGAGACACACCCTTTTGAG	TGCAATCTGAGAGAAAGAAAGAGA	60	155
Az37424	TC(2*7)	TCTGAGTTGAGACACACCCTTTT	TGCAATCTGAGAGAAAGAAAGAGA	60	158
Az37425	TC(2*7)	GTCTGAGTTGAGACACACCCTTT	TGCAATCTGAGAGAAAGAAAGAGA	60	159
Az37421	TGG(3*5)	AAGAACCTTGATCTCATAAGGGC	AAACCCTCCTCCTATACCATTCA	60	153
Az37422	TGG(3*5)	AAGAACCTTGATCTCATAAGGGC	CCCTCCTCCTATACCATTCACTC	60	150
Az37423	TGG(3*5)	AAGAACCTTGATCTCATAAGGGC	CAAAACCCTCCTCCTATACCATT	60	155
Az37424	TGG(3*5)	AAGAACCTTGATCTCATAAGGGC	TACCAAAACCCTCCTCCTATACC	60	158
Az37425	TGG(3*5)	AAGAACCTTGATCTCATAAGGGC	TCCTCCTATACCATTCACTCAGC	60	147
Az37641	TCA(3*7)	TCCATCCTCATCGTTTTCTACAT	TGGTGATCATTCTGATGATTCTG	60	127
Az37642	TCA(3*7)	TGGAACCACTTGATTTTCTTCAT	ATTCAGACAATGACCAGCAAAAT	60	131
Az37643	TCA(3*7)	ATGGAACCACTTGATTTTCTTCA	ATTCAGACAATGACCAGCAAAAT	60	132
Az37644	TCA(3*7)	CATGGAACCACTTGATTTTCTTC	ATTCAGACAATGACCAGCAAAAT	60	133
Az37645	TCA(3*7)	TCCATCCTCATCGTTTTCTACAT	ATTCAGACAATGACCAGCAAAAT	60	95
Az37642	TCA(3*7)	TATAGCATCGTTACCTTTGGCTT	TGGTGATCATTCTGATGATTCTG	60	157
Az37643	TCA(3*7)	TTCAGTGTCATCACTGCACAACT	TGGTGATCATTCTGATGATTCTG	60	121
Az37644	TCA(3*7)	TATAGCATCGTTACCTTTGGCTT	ATTCAGACAATGACCAGCAAAAT	60	125
Az37645	TCA(3*7)	ATAGCATCGTTACCTTTGGCTTC	TGGTGATCATTCTGATGATTCTG	60	156
Az37721	AAG(3*5)	TTTCTCAAGAGGGAAATGTTGAA	ATCACCATGCACATTCTTAATCC	60	92
Az37722	AAG(3*5)	TTTTCTCAAGAGGGAAATGTTGA	ATCACCATGCACATTCTTAATCC	60	93
Az37723	AAG(3*5)	TTTCTCAAGAGGGAAATGTTGAA	GTTGATCACCATGCACATTCTTA	60	96
Az37724	AAG(3*5)	TTTTCTCAAGAGGGAAATGTTGA	GTTGATCACCATGCACATTCTTA	60	97
Az37725	AAG(3*5)	ACGTACAGTTTCAGGCTGAGGTA	ATCACCATGCACATTCTTAATCC	60	143
Az37831	TGC(3*5)	AGTTGCATTGTCTCCACAGAGAT	CTCTGTAGCAAAGCATCTCGATT	60	124
Az37832	TGC(3*5)	AGTTGCATTGTCTCCACAGAGAT	TAGCAAAGCATCTCGATTCTGAT	60	119
Az37833	TGC(3*5)	AGTTGCATTGTCTCCACAGAGAT	GTAGCAAAGCATCTCGATTCTGA	61	120
Az37834	TGC(3*5)	AGTTAAAGAATCGTGAGGCACAG	CATGAGAAGGTCAGGATCAACAC	61	122
Az37835	TGC(3*5)	AGTTGCATTGTCTCCACAGAGAT	CATGAGAAGGTCAGGATCAACAC	61	89
Az37831	ATTT(4*6)	GGGGTTACCCATGTTCTTATGTT	GAAGGCATATACAGAGGGAACAA	60	153
Az37832	ATTT(4*6)	AGGGGTTACCCATGTTCTTATGT	GAGGGAACAATTATAACCAACCA	59	141
Az37833	ATTT(4*6)	GGGGTTACCCATGTTCTTATGTT	GAGGGAACAATTATAACCAACCA	59	140
Az37834	ATTT(4*6)	AGGGGTTACCCATGTTCTTATGT	AGAGGGAACAATTATAACCAACCA	60	142
Az37835	ATTT(4*6)	AGGGGTTACCCATGTTCTTATGT	CAGAGGGAACAATTATAACCAACC	60	143
Az37821	TATTT(5*4)	CCTCTTCTTGACTCCGTTATTCA	GGTTCCTCTTCGTCATTTTTGTA	60	157
Az37822	TATTT(5*4)	CCTCTTCTTGACTCCGTTATTCA	GTTGGTTCCTCTTCGTCATTTTT	61	160
Az37823	TATTT(5*4)	TTGACTCCGTTATTCACAAACAG	AGTTGGTTCCTCTTCGTCATTTT	60	154
Az37824	TATTT(5*4)	CTTGACTCCGTTATTCACAAACA	AGTTGGTTCCTCTTCGTCATTTT	60	155
Az37825	TATTT(5*4)	CCTCTTCTTGACTCCGTTATTCA	TTGGTTCCTCTTCGTCATTTTT	60	159
Az37991	AG(2*7)	ATCCCCAGAATAAGAAGACGAAG	GAAAACCTCGAGAATCACCTTCT	60	105
Az37992	AG(2*7)	ATCCCCAGAATAAGAAGACGAAG	TAATCGAAAACCTCGAGAATCAC	60	110
Az37993	AG(2*7)	ATCCCCAGAATAAGAAGACGAAG	CTTCCCAAGTTCCTATCTTTTCC	60	141
Az37994	AG(2*7)	ATCCCCAGAATAAGAAGACGAAG	CTGCTCACCTATTCCTACTTCCC	60	158
Az37995	AG(2*7)	ATCCCCAGAATAAGAAGACGAAG	CCTATTCCTACTTCCCAAGTTCC	59	151
Az38082	CAG(3*6)	GACATTCCATCTCCACAAGTTTC	GCTCTTCAACGATTTCGTCTTC	60	152
Az38083	CAG(3*6)	CTCCACAAGTTTCCTCTCATGTC	GCTCTTCAACGATTTCGTCTTC	60	142
Az38084	CAG(3*6)	TCTCCACAAGTTTCCTCTCATGT	GCTCTTCAACGATTTCGTCTTC	60	143
Az38085	CAG(3*6)	ATGACATTCCATCTCCACAAGTT	GCTCTTCAACGATTTCGTCTTC	60	154
Az38081	GAC(3*5)	AAGATTCGAAACCAGCGTCTC	AAACCTGCGTGATGTATTATGCT	60	149
Az38082	GAC(3*5)	GAAGATTCGAAACCAGCGTCT	AAACCTGCGTGATGTATTATGCT	60	150
Az38083	GAC(3*5)	AAGATTCGAAACCAGCGTCTC	TGAAACCTGCGTGATGTATTATG	60	151
Az38084	GAC(3*5)	GAAGATTCGAAACCAGCGTCT	TGAAACCTGCGTGATGTATTATG	60	152
Az38085	GAC(3*5)	AAGATTCGAAACCAGCGTCTC	GATTATTGAAACCTGCGTGATGT	60	157
Az38011	TTC(3*5)	TGCAATTGTAACTATGCATCGAG	TACGTCACCGTTTTGGTTAATCT	60	152
Az38012	TTC(3*5)	AAGGGCTTGCAATTGTAACTATG	TACGTCACCGTTTTGGTTAATCT	60	159
Az38013	TTC(3*5)	GCATCGAGCATTTATTCTCTTCA	TACGTCACCGTTTTGGTTAATCT	60	137
Az38014	TTC(3*5)	TGCATCGAGCATTTATTCTCTTC	TACGTCACCGTTTTGGTTAATCT	60	138
Az38015	TTC(3*5)	ATGCATCGAGCATTTATTCTCTT	TACGTCACCGTTTTGGTTAATCT	60	139
Az38121	GAA(3*5)	TGATTTGAAAACTGTTGTGGAGA	CACTCGCCAGTATACAAGTCACA	60	150
Az38122	GAA(3*5)	AAGAGAAGAAGATTGAACTGCCA	CACTCGCCAGTATACAAGTCACA	60	127
Az38123	GAA(3*5)	TGTTGATTTGAAAACTGTTGTGG	TCGCCAGTATACAAGTCACAATC	59	150
Az38124	GAA(3*5)	TGTTGATTTGAAAACTGTTGTGG	CTTCTGGAGGCAGTTCAACTTT	60	128
Az38125	GAA(3*5)	TGTTGATTTGAAAACTGTTGTGG	TCGCCAGTATACAAGTCACAATCT	60	150
Az38391	GCA(3*6)	GCTAACGAGTCACCATCTTCATC	TGCATGTAGCTGTCTTGTAATGG	60	122
Az38393	GCA(3*6)	GCTAACGAGTCACCATCTTCATC	GTGGACTCAACATTCTGAAGAGC	60	158
Az38394	GCA(3*6)	GCTAACGAGTCACCATCTTCATC	GCTTTGCATGTAGCTGTCTTGTA	60	126
Az38395	GCA(3*6)	TAGTAGTTCTAATGCCCCTGCTG	GCTTTGCATGTAGCTGTCTTGTA	60	157
Az39601	TA(2*6)	AATTCAATGTTCTTGTTTGTGGC	TTTCAGCCACATATATTCCCAAC	60	117
Az39602	TA(2*6)	AATTCAATGTTCTTGTTTGTGGC	TATTCCCAACAAGAAGAAAAGCA	60	104
Az39603	TA(2*6)	AATTCAATGTTCTTGTTTGTGGC	CTTTCAGCCACATATATTCCCAA	60	118
Az39604	TA(2*6)	AATTCAATGTTCTTGTTTGTGGC	AAGAAGAAAAGCACCCATAGAGC	60	94
Az39605	TA(2*6)	AATTCAATGTTCTTGTTTGTGGC	CAACAAGAAGAAAAGCACCCATA	61	98
Az39931	TGA(3*6)	TGATAGAGTGAGAAACCAGGAGG	CAGATCCTGTTTTTAATTTGGCA	60	137
Az39932	TGA(3*6)	CAGCCGAATATTGCTTCTGATAG	CAGATCCTGTTTTTAATTTGGCA	60	154
Az39933	TGA(3*6)	GAGTGAGAAACCAGGAGGATACA	CAGATCCTGTTTTTAATTTGGCA	60	132
Az39934	TGA(3*6)	GTGAGAAACCAGGAGGATACAAA	CAGATCCTGTTTTTAATTTGGCA	60	130
Az39935	TGA(3*6)	GCCGAATATTGCTTCTGATAGAG	CAGATCCTGTTTTTAATTTGGCA	60	152
Az39951	TA(2*7)	CGTGTCATGAGTCATTTTATCCA	CTATGGCATGATAGTCCTTGGAG	60	145
Az39952	TA(2*7)	CGTGTCATGAGTCATTTTATCCA	TGACAGCATCATCAATTTACCAG	60	89
Az39953	TA(2*7)	CGTGTCATGAGTCATTTTATCCA	CTGACAGCATCATCAATTTACCA	60	90
Az39954	TA(2*7)	CGTGTCATGAGTCATTTTATCCA	AGTCAAAGGCTATGGCATGATAG	60	154
Az39955	TA(2*7)	CGTGTCATGAGTCATTTTATCCA	GGCATGATAGTCCTTGGAGAGTA	60	141
Az40201	AT(2*6)	GTGCATGAAAGATGAATAAGGGA	TCGCATATTGAAAAGAAACAGGT	60	149
Az40202	AT(2*6)	AGTGCATGAAAGATGAATAAGGG	TCGCATATTGAAAAGAAACAGGT	60	150
Az40203	AT(2*6)	GTGCATGAAAGATGAATAAGGGA	TTCGCATATTGAAAAGAAACAGG	60	150
Az40204	AT(2*6)	TGCATGAAAGATGAATAAGGGAA	TCGCATATTGAAAAGAAACAGGT	60	148
Az40205	AT(2*6)	AGTGCATGAAAGATGAATAAGGG	TTCGCATATTGAAAAGAAACAGG	60	151
Az40311	GAT(3*5)	TGATTAACCGGGACAAAAGTAGA	GTGCACAGCTTCCAGTAAGACAT	61	158
Az40312	GAT(3*5)	TGATTAACCGGGACAAAAGTAGA	ATGTGCACAGCTTCCAGTAAGAC	61	160
Az40313	GAT(3*5)	TTTGATTAACCGGGACAAAAGTA	GTGCACAGCTTCCAGTAAGACAT	61	160
Az40314	GAT(3*5)	TGATTAACCGGGACAAAAGTAGA	CACAGCTTCCAGTAAGACATGC	60	155
Az40315	GAT(3*5)	TGATTAACCGGGACAAAAGTAGA	TGCACAGCTTCCAGTAAGACAT	60	157
Az40611	TC(2*6)	TTACCAAGGACACTCAAAATGAT	TCTTGTAAGCAAGTGGGGTATGT	60	146
Az40612	TC(2*6)	ATTACCAAGGACACTCAAAATGA	TCTTGTAAGCAAGTGGGGTATGT	60	147
Az40613	TC(2*6)	TTACCAAGGACACTCAAAATGAT	GGTATGTTGGACATCTGTGGACT	60	130
Az40614	TC(2*6)	ATTACCAAGGACACTCAAAATGA	GGTATGTTGGACATCTGTGGACT	60	131
Az40615	TC(2*6)	TTACCAAGGACACTCAAAATGAT	TCTGTGGACTAACTTGACATGGA	60	117
Az40621	TCTGT(5*4)	TTTCCCTTTTGGTAACCATCTCT	GTGTAGAGTGTTGGCCATTGAC	60	100
Az40622	TCTGT(5*4)	CTTTCCCTTTTGGTAACCATCTC	GTGTAGAGTGTTGGCCATTGAC	60	101
Az40623	TCTGT(5*4)	AACTTTCCCTTTTGGTAACCATC	GTGTAGAGTGTTGGCCATTGAC	60	103
Az40624	TCTGT(5*4)	TTTCCCTTTTGGTAACCATCTCT	GTTGTGTAGAGTGTTGGCCATTG	62	103
Az40625	TCTGT(5*4)	CTTTCCCTTTTGGTAACCATCTC	GTTGTGTAGAGTGTTGGCCATTG	62	104
Az40661	GGA(3*8)	AGTCCTAGAATGTCAGCACAAGC	TTGCCTACTCCACATCAACCTAT	60	133
Az40662	GGA(3*8)	AGTCCTAGAATGTCAGCACAAGC	CTTGCCTACTCCACATCAACCTA	61	134
Az40663	GGA(3*8)	CCCTAGCTTCAGTGTGTCCTTAG	TTGCCTACTCCACATCAACCTAT	60	110
Az40664	GGA(3*8)	CAAGTCCTAGAATGTCAGCACAA	TTGCCTACTCCACATCAACCTAT	60	135
Az40665	GGA(3*8)	AGTCCTAGAATGTCAGCACAAGC	CTTTCTCTCCTTGCCTACTCCAC	61	143
Az40791	CT(2*11)	TGAGCTTTTGTAAGGAATTGAGC	AATGTCCACAGTTCAGCCTCTAC	60	159
Az40792	CT(2*11)	TGAGCTTTTGTAAGGAATTGAGC	TCCACAGTTCAGCCTCTACAGTT	60	155
Az40793	CT(2*11)	GGTGAGCTTTTGTAAGGAATTGA	TCCACAGTTCAGCCTCTACAGTT	60	157
Az40794	CT(2*11)	AAGGGTGAGCTTTTGTAAGGAAT	TCCACAGTTCAGCCTCTACAGTT	60	160
Az40795	CT(2*11)	TGAGCTTTTGTAAGGAATTGAGC	AAATCCTAGCAACGTTCAACCTA	59	84
Az40791	AG(2*11)	AATGTCCACAGTTCAGCCTCTAC	TGAGCTTTTGTAAGGAATTGAGC	60	159
Az40792	AG(2*11)	TCCACAGTTCAGCCTCTACAGTT	TGAGCTTTTGTAAGGAATTGAGC	60	155
Az40793	AG(2*11)	TCCACAGTTCAGCCTCTACAGTT	GGTGAGCTTTTGTAAGGAATTGA	60	157
Az40794	AG(2*11)	TCCACAGTTCAGCCTCTACAGTT	AAGGGTGAGCTTTTGTAAGGAAT	60	160
Az40795	AG(2*11)	AAATCCTAGCAACGTTCAACCTA	TGAGCTTTTGTAAGGAATTGAGC	60	84
Az41031	CCA(3*6)	CAGGCTCAGTCTCATCCATATTC	TTACGATGAGGATGTTGCTGTTA	60	158
Az41032	CCA(3*6)	CAGGCTCAGTCTCATCCATATTC	GTTACGATGAGGATGTTGCTGTT	60	159
Az41033	CCA(3*6)	CAGGCTCAGTCTCATCCATATTC	ACGATGAGGATGTTGCTGTTAAG	61	156
Az41034	CCA(3*6)	CAGGCTCAGTCTCATCCATATTC	AAATATTTTGCACAATTCCTTGG	59	86
Az41035	CCA(3*6)	AGAGAACACAGGCTCAGTCTCAT	AAATATTTTGCACAATTCCTTGG	59	94
Az41301	CT(2*6)	CTCTTCTGGGGCTTCTCTCAG	TAAATCGAGATCAAACAAGGGAA	60	146
Az41302	CT(2*6)	CTCTTCTGGGGCTTCTCTCAG	CATAAATCGAGATCAAACAAGGG	60	148
Az41303	CT(2*6)	TCTTCTGGGGCTTCTCTCAG	TAAATCGAGATCAAACAAGGGAA	60	145
Az41304	CT(2*6)	CTCTTCTGGGGCTTCTCTCA	TAAATCGAGATCAAACAAGGGAA	60	146
Az41301	CT(2*6)	CTCTTCTGGGGCTTCTCTCAG	CTGTGAACGAGATCAAACAAGG	60	148
Az41302	CT(2*6)	CTCTTCTGGGGCTTCTCTCAG	CCTGTGAACGAGATCAAACAAG	60	149
Az41303	CT(2*6)	CTCTTCTGGGGCTTCTCTCAG	GAGAAGACCCTGTGAACGAGAT	60	157
Az41311	CT(2*8)	CTTTGCTTTCAATTCTTCCTTCA	ATTCAGTTCTGTAAACTCGGCTG	60	140
Az41312	CT(2*8)	CTTTGCTTTCAATTCTTCCTTCA	CAATTCAGTTCTGTAAACTCGGC	60	142
Az41313	CT(2*8)	CTTTGCTTTCAATTCTTCCTTCA	GTTCTGTAAACTCGGCTGCATAC	60	135
Az41314	CT(2*8)	CACTTCTAGGGTTCCTTTGCTTT	ATTCAGTTCTGTAAACTCGGCTG	60	154
Az41315	CT(2*8)	CACTTCTAGGGTTCCTTTGCTTT	CAATTCAGTTCTGTAAACTCGGC	60	156
Az41321	TC(2*9)	TTCTTCTTCATCTTCTCCGATTG	TGGTTTCAAGGGTACTGAAAAGA	60	141
Az41322	TC(2*9)	TCATCTTCTCCGATTGACTCTTC	TGGTTTCAAGGGTACTGAAAAGA	60	134
Az41323	TC(2*9)	TCTTCATCTTCTCCGATTGACTC	TGGTTTCAAGGGTACTGAAAAGA	60	137
Az41321	TC(2*9)	TTCTTCTTCATCTTCTCCGATTG	GATCACCAGAGTTTCTGAACACC	60	153
Az41322	TC(2*9)	TCATCTTCTCCGATTGACTCTTC	GATCACCAGAGTTTCTGAACACC	60	146
Az41323	TC(2*9)	TCTTCATCTTCTCCGATTGACTC	GATCACCAGAGTTTCTGAACACC	60	149
Az41331	ATG(3*5)	AAGACCCTACCCTTTTTGACTTG	CTCCGGGAATAGTAGCAATAGGT	60	123
Az41332	ATG(3*5)	AAGACCCTACCCTTTTTGACTTG	ACTCCGGGAATAGTAGCAATAGG	60	124
Az41333	ATG(3*5)	CGCAGTTCTGATTACAATCTTCC	CTCCGGGAATAGTAGCAATAGGT	60	80
Az41334	ATG(3*5)	TCCGCAGTTCTGATTACAATCTT	CTCCGGGAATAGTAGCAATAGGT	60	82
Az41335	ATG(3*5)	TCCGCAGTTCTGATTACAATCTT	ACTCCGGGAATAGTAGCAATAGG	60	83
Az41332	CGG(3*8)	CAGATGCTTGCCAACGAGT	TAGACTGCGGTAGCTTCTTTGAC	60	136
Az41333	CGG(3*8)	GGAGAACACCGAGTCAGAACC	ATTTTCCTGTGGAGGAAGTTGA	60	140
Az41334	CGG(3*8)	GGAGAACACCGAGTCAGAACC	GATTTTCCTGTGGAGGAAGTTG	60	141
Az41335	CGG(3*8)	CTTGCCAACGAGTTGCAGT	TAGACTGCGGTAGCTTCTTTGAC	60	130
Az41331	CCG(3*8)	ATTTTCCTGTGGAGGAAGTTGAG	GGAGAACACCGAGTCAGAACC	61	140
Az41332	CCG(3*8)	TAGACTGCGGTAGCTTCTTTGAC	CAGATGCTTGCCAACGAGT	60	136
Az41333	CCG(3*8)	ATTTTCCTGTGGAGGAAGTTGA	GGAGAACACCGAGTCAGAACC	61	140
Az41334	CCG(3*8)	GATTTTCCTGTGGAGGAAGTTG	GGAGAACACCGAGTCAGAACC	61	141
Az41335	CCG(3*8)	TAGACTGCGGTAGCTTCTTTGAC	CTTGCCAACGAGTTGCAGT	60	130
Az41331	ATC(3*5)	CTCCGGGAATAGTAGCAATAGGT	AAGACCCTACCCTTTTTGACTTG	60	123
Az41332	ATC(3*5)	ACTCCGGGAATAGTAGCAATAGG	AAGACCCTACCCTTTTTGACTTG	60	124
Az41333	ATC(3*5)	CTCCGGGAATAGTAGCAATAGGT	CGCAGTTCTGATTACAATCTTCC	60	80
Az41334	ATC(3*5)	CTCCGGGAATAGTAGCAATAGGT	TCCGCAGTTCTGATTACAATCTT	60	82
Az41335	ATC(3*5)	ACTCCGGGAATAGTAGCAATAGG	TCCGCAGTTCTGATTACAATCTT	60	83
Az41441	GT(2*10)	GGGGAGGGTATTTTAAGAAATCA	ATGAACAGCAAAGGAACACAACT	60	151
Az41442	GT(2*10)	GGGGAGGGTATTTTAAGAAATCA	GAACAGCAAAGGAACACAACTTT	60	149
Az41443	GT(2*10)	GGAAATATGGGGAGGGTATTTTA	ATGAACAGCAAAGGAACACAACT	60	159
Az41444	GT(2*10)	GGGGAGGGTATTTTAAGAAATCA	ATTCTCATGAACAGCAAAGGAAC	60	157
Az41445	GT(2*10)	ATTTGCTTGCAGTTCTGTGGTAT	CAACCCAAAAACTATTCCCTACA	59	134
Az41602	CTT(3*6)	AAAGCACCACTGACACAAAAACT	TGAAACCTCATAAATGGAGGAAA	60	158
Az41921	AGA(3*5)	TGGGTTCCTCTCTTCTTCTCTTT	ATGAAGCAAAAACAATCCAGAAA	60	147
Az41922	AGA(3*5)	TTGGGTTCCTCTCTTCTTCTCTT	ATGAAGCAAAAACAATCCAGAAA	60	148
Az41923	AGA(3*5)	TGGGTTCCTCTCTTCTTCTCTTT	CGAGGTATGAAGCAAAAACAATC	60	153
Az41924	AGA(3*5)	TGGGTTCCTCTCTTCTTCTCTTT	TCGAGGTATGAAGCAAAAACAAT	60	154
Az41925	AGA(3*5)	TTGGGTTCCTCTCTTCTTCTCTT	CGAGGTATGAAGCAAAAACAATC	60	154
Az42511	AAG(3*5)	GTAGAGAGCAGTGGAGAAGTGGT	CTTTCCTTCCCCTTTTTCTCTTT	60	142
Az42512	AAG(3*5)	TAGAGAGCAGTGGAGAAGTGGTG	CCTTCCCCTTTTTCTCTTTTCTT	60	137
Az42513	AAG(3*5)	TAGAGAGCAGTGGAGAAGTGGTG	CTTTCCTTCCCCTTTTTCTCTTT	60	141
Az42514	AAG(3*5)	CAGTGGAGAAGTGGTGACCATA	CCTTCCCCTTTTTCTCTTTTCTT	60	130
Az42515	AAG(3*5)	CAGTGGAGAAGTGGTGACCATA	CTTTCCTTCCCCTTTTTCTCTTT	60	134
Az42511	TCT(3*5)	CTTTCCTTCCCCTTTTTCTCTTT	GTAGAGAGCAGTGGAGAAGTGGT	59	142
Az42512	TCT(3*5)	CCTTCCCCTTTTTCTCTTTTCTT	TAGAGAGCAGTGGAGAAGTGGTG	61	137
Az42513	TCT(3*5)	CTTTCCTTCCCCTTTTTCTCTTT	TAGAGAGCAGTGGAGAAGTGGTG	61	141
Az42514	TCT(3*5)	CCTTCCCCTTTTTCTCTTTTCTT	CAGTGGAGAAGTGGTGACCATA	60	130
Az42515	TCT(3*5)	CTTTCCTTCCCCTTTTTCTCTTT	CAGTGGAGAAGTGGTGACCATA	60	134
Az42581	GA(2*9)	ATCTGATATTTCCTTTTGGCGTT	TCTATCTGTCTCTCGCATCCTTC	60	141
Az42582	GA(2*9)	AGGGGATCTGATATTTCCTTTTG	TCTATCTGTCTCTCGCATCCTTC	60	146
Az42583	GA(2*9)	ATCTGATATTTCCTTTTGGCGTT	TTTTAAGCTTCCTTTCCTGTGTG	60	117
Az42584	GA(2*9)	ATCTGATATTTCCTTTTGGCGTT	TCCTTTTAAGCTTCCTTTCCTGT	60	120
Az42585	GA(2*9)	ATCTGATATTTCCTTTTGGCGTT	TTCCTTTTAAGCTTCCTTTCCTG	60	121
Az42581	AG(2*7)	GAAGGATGCGAGAGACAGATAGA	ATCAACACTCTAATACGATGCCC	59	91
Az42584	AG(2*7)	CACACAGGAAAGGAAGCTTAAAA	ATCAACACTCTAATACGATGCCC	59	115
Az42585	AG(2*7)	GAAGGATGCGAGAGACAGATAGA	CAACACTCTAATACGATGCCCAC	61	89
Az42611	AG(2*6)	AAATCTCTGTCCAACTTGCCTCT	CTCTTCTCCGAAGTTTGCAATAA	60	155
Az42612	AG(2*6)	AAATCTCTGTCCAACTTGCCTCT	TCTTCTCCGAAGTTTGCAATAAA	60	154
Az42613	AG(2*6)	AAATCTCTGTCCAACTTGCCTCT	AGTTTGCAATAAATTCGTTTTCG	60	144
Az42614	AG(2*6)	AAATCTCTGTCCAACTTGCCTCT	CGAAGTTTGCAATAAATTCGTTT	60	147
Az42615	AG(2*6)	AAAATCTCTGTCCAACTTGCCTC	CTCTTCTCCGAAGTTTGCAATAA	60	156
Az42631	TA(2*6)	CTAAGCAACCTAATCTCACAGGC	TTGTAGTGATTCACACCTTGTGG	60	102
Az42632	TA(2*6)	CTAAGCAACCTAATCTCACAGGC	TGTAGTGATTCACACCTTGTGGT	59	101
Az42633	TA(2*6)	TAAGCAACCTAATCTCACAGGCA	TTGTAGTGATTCACACCTTGTGG	60	101
Az42634	TA(2*6)	ACTAAGCAACCTAATCTCACAGGC	TTGTAGTGATTCACACCTTGTGG	60	103
Az42635	TA(2*6)	CAACCTAATCTCACAGGCAAATAA	TTGTAGTGATTCACACCTTGTGG	60	97
Az42661	AG(2*6)	GGTGGGGCAGAGTATATTAGAGG	AAATAAATGCCTCCCAAAACCTA	60	142
Az42662	AG(2*6)	CACTAGGGAGGAATAGGTTGGTT	CTCCTTCTCCAACTAAGCATCAA	60	114
Az42663	AG(2*6)	GGTGGGGCAGAGTATATTAGAGG	CAAAACCTACCTCCCTGATTCTT	60	128
Az42664	AG(2*6)	CACTAGGGAGGAATAGGTTGGTT	CCTTCTCCAACTAAGCATCAAAA	60	112
Az42665	AG(2*6)	CACTAGGGAGGAATAGGTTGGTT	TCCTTCTCCAACTAAGCATCAAA	60	113
Az42841	AC(2*8)	TAATTCCTTGGATGGTTTCAGTG	TGCAGTTGCCTTAATTTTGGATA	61	115
Az42842	AC(2*8)	TAATTCCTTGGATGGTTTCAGTG	ATTGTTGCAGTTGCCTTAATTTT	59	120
Az42843	AC(2*8)	TAATTCCTTGGATGGTTTCAGTG	AAAATTATTGTTGCAGTTGCCTT	59	126
Az42844	AC(2*8)	TAATTCCTTGGATGGTTTCAGTG	CAGTTGCCTTAATTTTGGATACC	59	113
Az42845	AC(2*8)	TAATTCCTTGGATGGTTTCAGTG	TGTTGCAGTTGCCTTAATTTTG	60	118
Az42881	AATGAA(6*4)	TATACTTTCCGAAACACGGAAGA	TTGTGAAAATCTTTACCTTCCTCA	59	101
Az42882	AATGAA(6*4)	CATTATACTTTCCGAAACACGGA	TTGTGAAAATCTTTACCTTCCTCA	59	104
Az42883	AATGAA(6*4)	TATACTTTCCGAAACACGGAAGA	TCAAGAAAGATTTTGTTCATTGTGA	60	120
Az42884	AATGAA(6*4)	TATACTTTCCGAAACACGGAAGA	TTGTGAAAATCTTTACCTTCCTCAC	60	101
Az42885	AATGAA(6*4)	TATACTTTCCGAAACACGGAAGA	TGTGAAAATCTTTACCTTCCTCA	58	100
Az42951	CAC(3*8)	TATTGGTAACTATGCAAGCCTGT	GATGTGTGAATCTAGGATCTGGT	60	146
Az42952	CAC(3*8)	TATTGGTAACTATGCAGCCCTGT	TTGATGTGTGAATTTTGGATCTG	60	148
Az42953	CAC(3*8)	TAGCAGAGAAATGCAAGGGATAA	GATGTGTGAATTTTGGATCTGGT	60	124
Az42954	CAC(3*8)	GTAGCAGAGAAATGCAAGGGATA	GATGTGTGAATTTTGGATCTGGT	60	125
Az42955	CAC(3*8)	TAGCAGAGAAATGCAAGGGATAA	TTGATGTGTGAATTTTGGATCTG	60	126
Az42951	ACC(3*5)	ACCAGATCCAAAATTCACACATC	AGAACATTTGGTCGAGAAAGTCA	60	114
Az42952	ACC(3*5)	CAGATCCAAAATTCACACATCAA	AGAACATTTGGTCGAGAAAGTCA	60	112
Az42953	ACC(3*5)	AACCAGATCCAAAATTCACACAT	AGAACATTTGGTCGAGAAAGTCA	60	115
Az42954	ACC(3*5)	ACCAGATCCAAAATTCACACATC	AACATTTGGTCGAGAAAGTCATC	60	112
Az42955	ACC(3*5)	ACCAGATCCAAAATTCACACATC	GAACATTTGGTCGAGAAAGTCAT	60	113
Az43371	AG(2*9)	TCAGAAACCCTAGACTTTTGCAG	GATCACTTGCTTCGTTTCTTCCT	61	156
Az43372	AG(2*9)	TCAGAAACCCTAGACTTTTGCAG	GATCACTTGCTTCGTTTCTTCC	60	156
Az43373	AG(2*9)	TCAGAAACCCTAGACTTTTGCAG	GGATCACTTGCTTCGTTTCTTC	60	157
Az43374	AG(2*9)	TCAGAAACCCTAGACTTTTGCAG	AGTGGATCACTTGCTTCGTTTCT	62	160
Az43375	AG(2*9)	TCAGAAACCCTAGACTTTTGCAG	ATCACTTGCTTCGTTTCTTCCT	59	155
Az43371	AG(2*9)	TAGAGGAAGCACAGAGGATTCAG	GGAACCCCTAAATTAAAAACCCT	60	143
Az43372	AG(2*9)	TAGAGGAAGCACAGAGGATTCAG	AGGAACCCCTAAATTAAAAACCC	60	144
Az43373	AG(2*9)	CTTTTGCAGAGAGTGGAAGAAGA	CTCTCCATATCCCTGTTTAGGCT	60	159
Az43374	AG(2*9)	GACTTTTGCAGAGAGTGGAAGAA	GGAACCCCTAAATTAAAAACCCT	60	112
Az43375	AG(2*9)	GACTTTTGCAGAGAGTGGAAGAA	AGGAACCCCTAAATTAAAAACCC	60	113
Az43411	GA(2*7)	CTGAAGCTTCTTGGTTTCCATT	CTTCTCGACTTTGAATCCAACAC	60	101
Az43412	GA(2*7)	CTGAAGCTTCTTGGTTTCCATT	CTCGACTTTGAATCCAACACATT	60	98
Az43413	GA(2*7)	CTGAAGCTTCTTGGTTTCCATT	CACATTCACACAGCACAATTACA	60	81
Az43414	GA(2*7)	CTGAAGCTTCTTGGTTTCCATT	CTTTGAATCCAACACATTCACAC	59	93
Az43415	GA(2*7)	CTGAAGCTTCTTGGTTTCCATT	ACTTTGAATCCAACACATTCACA	59	94
Az43461	GCA(3*5)	AGGCAGAGCTTCAAATTACACTG	GGCACAGAATAAAGTACCAGCAG	60	140
Az43462	GCA(3*5)	CAGGCAGAGCTTCAAATTACACT	GGCACAGAATAAAGTACCAGCAG	60	141
Az43463	GCA(3*5)	ATCTAGTTGCTCAAGATTGCAGG	GGCACAGAATAAAGTACCAGCAG	60	160
Az43464	GCA(3*5)	AGGCAGAGCTTCAAATTACACTG	TAAAGTACCAGCAGACAAATGGG	60	131
Az43465	GCA(3*5)	CAGGCAGAGCTTCAAATTACACT	TAAAGTACCAGCAGACAAATGGG	60	132
Az43501	CT(2*7)	CCATAATAGGAAGACGTGCAAAG	AAGTCATACACAGACACCCCAGT	60	107
Az43502	CT(2*7)	GGAAGACGTGCAAAGTTTCATAG	AAGTCATACACAGACACCCCAGT	60	99
Az43503	CT(2*7)	AGGAAGACGTGCAAAGTTTCATA	AAGTCATACACAGACACCCCAGT	60	100
Az43504	CT(2*7)	GGACTTGGCCATAATAGGAAGAC	AAGTCATACACAGACACCCCAGT	60	115
Az43505	CT(2*7)	AATTCACAACGTAGTAAGCAGCC	AAAGGTCTAAAACCTCCCATCAA	60	149
Az43791	GGT(3*5)	CAGTGTGGGTGCTGTTAATAGTG	ACTAAGCTCAGTTTCCAGTTCGG	61	139
Az43792	GGT(3*5)	CAGTGTGGGTGCTGTTAATAGTG	CTAAGCTCAGTTTCCAGTTCGG	60	138
Az43793	GGT(3*5)	CAGTGTGGGTGCTGTTAATAGTG	ATGCAAATCACCGACAAACAATA	61	100
Az43794	GGT(3*5)	GAGGAGGGACTGCTAATAGGGT	CCGACAAACAATATAGTACCACCA	60	133
Az43795	GGT(3*5)	CAGTGTGGGTGCTGTTAATAGTG	AACAGGCCCATACTTACTAAGCTC	59	154
Az43801	GATTGA(6*4)	GCAAAATTGAAATTGAAGCAGAC	GAAAGAAATGAGCTTTTGCTGAA	60	110
Az43802	GATTGA(6*4)	GAGGTAGGAGACAACGAAGGAGT	GAAAGAAATGAGCTTTTGCTGAA	60	150
Az43803	GATTGA(6*4)	GCAAAATTGAAATTGAAGCAGAC	GGGGAAACATGATGAATACAAGA	60	147
Az43804	GATTGA(6*4)	GCAAAATTGAAATTGAAGCAGAC	ATTCTTCCAAGTGCAAACTCAAA	60	82
Az43805	GATTGA(6*4)	GAGACAACGAAGGAGTGAGATTG	GAAAGAAATGAGCTTTTGCTGAA	60	143
Az43911	TGG(3*6)	AGTTCCATTGCTGTTCTCTTCAA	TGACACACAAATTATCGAAGCAC	60	139
Az43912	TGG(3*6)	AAGTTCCATTGCTGTTCTCTTCA	TGACACACAAATTATCGAAGCAC	60	140
Az43913	TGG(3*6)	CAAGTTCCATTGCTGTTCTCTTC	TGACACACAAATTATCGAAGCAC	60	141
Az43914	TGG(3*6)	GTTCCATTGCTGTTCTCTTCAAT	TGACACACAAATTATCGAAGCAC	60	138
Az43915	TGG(3*6)	AGTTCCATTGCTGTTCTCTTCAA	GGATTCCTACTTTCAACATCCCT	60	109
Az43911	CCA(3*6)	TGACACACAAATTATCGAAGCAC	AGTTCCATTGCTGTTCTCTTCAA	60	139
Az43912	CCA(3*6)	TGACACACAAATTATCGAAGCAC	AAGTTCCATTGCTGTTCTCTTCA	60	140
Az43913	CCA(3*6)	TGACACACAAATTATCGAAGCAC	CAAGTTCCATTGCTGTTCTCTTC	60	141
Az43914	CCA(3*6)	TGACACACAAATTATCGAAGCAC	GTTCCATTGCTGTTCTCTTCAAT	60	138
Az43915	CCA(3*6)	GGATTCCTACTTTCAACATCCCT	AGTTCCATTGCTGTTCTCTTCAA	60	109
Az44051	GAG(3*5)	TGGGAAGAAACTGCACACTTAAT	GACCATGACAGGATTCACATCTT	60	144
Az44052	GAG(3*5)	TGGGAAGAAACTGCACACTTAAT	ACCATGACAGGATTCACATCTTT	60	143
Az44053	GAG(3*5)	AATAATATGGAATGCTCAGTGCC	AGAATCAAGAAGCCTTTCAGCTT	60	135
Az44054	GAG(3*5)	AATAATATGGAATGCTCAGTGCC	ATAGAATCTTCCATTTCCCTTGC	60	158
Az44055	GAG(3*5)	AATAATATGGAATGCTCAGTGCC	GACCATGACAGGATTCACATCTT	60	112
Az44051	TCC(3*5)	GACCATGACAGGATTCACATCTT	TGGGAAGAAACTGCACACTTAAT	60	144
Az44052	TCC(3*5)	ACCATGACAGGATTCACATCTTT	TGGGAAGAAACTGCACACTTAAT	60	143
Az44053	TCC(3*5)	AGAATCAAGAAGCCTTTCAGCTT	AATAATATGGAATGCTCAGTGCC	59	135
Az44054	TCC(3*5)	ATAGAATCTTCCATTTCCCTTGC	AATAATATGGAATGCTCAGTGCC	59	158
Az44055	TCC(3*5)	GACCATGACAGGATTCACATCTT	AATAATATGGAATGCTCAGTGCC	59	112
Az44191	GAGGAA(6*4)	TTTGCTTCAGGTAACACAAGGAT	CATCCTCTTCCATTCCTTCTTCT	60	158
Az44192	GAGGAA(6*4)	TTTGCTTCAGGTAACACAAGGAT	CTCATCCTCTTCCATTCCTTCTT	60	160
Az44193	GAGGAA(6*4)	AGAAGCAGCAAAGAGAAATGTTG	ATCTTCCTCATCCTCTTCCATTC	60	113
Az44194	GAGGAA(6*4)	AGAAGCAGCAAAGAGAAATGTTG	TTCATTATCTTCTTCGTCTCCCA	60	140
Az44195	GAGGAA(6*4)	TTTGCTTCAGGTAACACAAGGAT	TTCTTCTTCTCCCTGCTCTTCTT	60	142
Az44301	TGA(3*5)	AAGGTTTTCTCCTCCTTTGTTTG	GCCTTCCAATTATCCAGATTTTC	60	132
Az44302	TGA(3*5)	AAGGTTTTCTCCTCCTTTGTTTG	TCCAATTATCCAGATTTTCATGC	60	128
Az44303	TGA(3*5)	GTTTAGTCTTGGGCTTTGAACCT	GCCTTCCAATTATCCAGATTTTC	60	95
Az44304	TGA(3*5)	AGGTTTAGTCTTGGGCTTTGAAC	GCCTTCCAATTATCCAGATTTTC	60	97
Az44305	TGA(3*5)	GTTTAGTCTTGGGCTTTGAACCT	TCCAATTATCCAGATTTTCATGC	60	91
Az44361	AAGA(4*5)	AATGGAAGGTGAATGATTGGAAG	AAACTGACACTCGTCCCAAAACA	60	124
Az44362	AAGA(4*5)	AGAAATGGAAGGTGAAAGCTTGG	AAACTGACACTTCTCCCAAAACA	60	127
Az44363	AAGA(4*5)	AGAAATGGAAGGTGAAACCTTGG	CAAACTGACACTTCTCCCAAAAC	60	128
Az44364	AAGA(4*5)	AATGGAAGGTGAAAATTCGGAAG	TCTCAGACACACCCTAGAAACAA	60	93
Az44365	AAGA(4*5)	AGAAATGGAAGGTGAAAATTTGG	TCTCAGACACACCAGAGAAACAA	60	96
Az44431	TC(2*7)	GCTCTATTACCTTCTCCGGTCAG	ATTTATCATGAAACGCAAACGAG	60	125
Az44432	TC(2*7)	GCTCTATTACCTTCTCCGGTCAG	TATTTATCATGAAACGCAAACGA	60	126
Az44433	TC(2*7)	GTCGACCGCTCTATTACCTTCTC	TATTTATCATGAAACGCAAACGA	60	133
Az44434	TC(2*7)	GCTCTATTACCTTCTCCGGTCAG	GCAAAACAAGCGATTATGGTTAT	59	146
Az44435	TC(2*7)	GTCGACCGCTCTATTACCTTCTC	GCAAAACAAGCGATTATGGTTAT	59	153
Az44461	GTA(3*5)	ATAGTGACCAGGTGCAGAAAGTG	AGGATTCTGATTCTTGCATCCTA	59	159
Az44462	GTA(3*5)	AATAGTGACCAGGTGCAGAAAGT	AGGATTCTGATTCTTGCATCCTA	59	160
Az44463	GTA(3*5)	TAGTGACCAGGTGCAGAAAGTG	AGGATTCTGATTCTTGCATCCTA	59	158
Az44464	GTA(3*5)	GGGTCCACATCATGTTCAAGTT	ACACTCTTCACCAAGGATTCTGA	60	139
Az44465	GTA(3*5)	GGGTCCACATCATGTTCAAGTT	AACACTCTTCACCAAGGATTCTG	60	140
Az44461	GGT(3*5)	GATAAGGGTTCGACAAGGTCTG	AACAACACTCCAACCTCCTGA	60	137
Az44462	GGT(3*5)	GATAAGGGTTCGACAAGGTCTG	CAACAACACTCCAACCTCCTG	61	138
Az44463	GGT(3*5)	GATAAGGGTTCGACAAGGTCTG	CAGCAACAACACTCCAACCTC	61	141
Az44464	GGT(3*5)	GATAAGGGTTCGACAAGGTCTG	AACCTCCTGAGCATGCAAAAT	61	126
Az44465	GGT(3*5)	GATAAGGGTTCGACAAGGTCTG	CCAACTGCAGCAACAACACT	60	148
Az44611	CAT(3*5)	TTTTCAGTAACCAACGGAGAATG	GTGAAATGCATGAAGACACAGAA	60	124
Az44612	CAT(3*5)	TTCAGTAACCAACGGAGAATGAC	GTGAAATGCATGAAGACACAGAA	60	122
Az44613	CAT(3*5)	TTTTCAGTAACCAACGGAGAATG	AGTGAAATGCATGAAGACACAGA	60	125
Az44614	CAT(3*5)	TTCAGTAACCAACGGAGAATGAC	AGTGAAATGCATGAAGACACAGA	60	123
Az44615	CAT(3*5)	TTTTCAGTAACCAACGGAGAATG	TGAAATGCATGAAGACACAGAAG	60	123
Az44611	TA(2*9)	TCATTTTCCGAATAACCCTTTTT	GCCATGAGGAGAGAAAGAATGTA	60	115
Az44612	TA(2*9)	TTCATTTTCCGAATAACCCTTTT	GCCATGAGGAGAGAAAGAATGTA	60	116
Az44613	TA(2*9)	TTTCATTTTCCGAATAACCCTTT	GCCATGAGGAGAGAAAGAATGTA	60	117
Az44614	TA(2*9)	TTTTCATTTTCCGAATAACCCTT	GCCATGAGGAGAGAAAGAATGTA	60	118
Az44615	TA(2*9)	TTTTTCATTTTCCGAATAACCCT	GCCATGAGGAGAGAAAGAATGTA	60	119
Az44701	AG(2*6)	TTTGAGGACTCCATGGTTAGAAA	TTGGTTCGAGAAAGAACGAAATA	60	136
Az44702	AG(2*6)	TTTGAGGACTCCATGGTTAGAAA	ATGAAGAAAGTCTTCGTTAGGGC	60	159
Az44703	AG(2*6)	TGAGGACTCCATGGTTAGAAAGA	TTGGTTCGAGAAAGAACGAAATA	60	134
Az44704	AG(2*6)	TCTTTGAGGACTCCATGGTTAGA	TTGGTTCGAGAAAGAACGAAATA	60	138
Az44705	AG(2*6)	TTTGAGGACTCCATGGTTAGAAA	TGGTTCGAGAAAGAACGAAATAG	60	135
Az44891	CT(2*6)	TCATCCAACTCTTCTCTTCTTCG	ATTTGTAAGTGAGGATGGGGATT	60	140
Az44892	CT(2*6)	TCATCCAACTCTTCTCTTCTTCG	ACAGTGTCACCGGATTTGTAAGT	60	153
Az44893	CT(2*6)	TCATCCAACTCTTCTCTTCTTCG	AACAGTGTCACCGGATTTGTAAG	60	154
Az44894	CT(2*6)	ATACCCTTCTTCCCAAACTCAAA	ACAGTGTCACCGGATTTGTAAGT	60	130
Az44895	CT(2*6)	CTCTTCTTCGATACCCTTCTTCC	ACAGTGTCACCGGATTTGTAAGT	60	140
Az45031	TAT(3*6)	AGCTGGGAAACTGAGCAGATAG	CAATAGCATGAAACAATTATGGC	59	155
Az45032	TAT(3*6)	AGCTGGGAAACTGAGCAGATAG	GCAATAGCATGAAACAATTATGG	59	156
Az45033	TAT(3*6)	CTGGGAAACTGAGCAGATAGATT	CAATAGCATGAAACAATTATGGC	59	153
Az45034	TAT(3*6)	CTGGGAAACTGAGCAGATAGATT	GCAATAGCATGAAACAATTATGG	59	154
Az45035	TAT(3*6)	GCTGGGAAACTGAGCAGATAGAT	CAATAGCATGAAACAATTATGGC	59	154
Az45031	CT(2*7)	GGCATGCATTGTTTCTTGTAGTA	CAACCAAACAAATGAATCCAAAT	60	139
Az45032	CT(2*7)	GGCATGCATTGTTTCTTGTAGTAT	CAACCAAACAAATGAATCCAAAT	60	139
Az45033	CT(2*7)	TGGCATGCATTGTTTCTTGTAGT	CAACCAAACAAATGAATCCAAAT	60	140
Az45034	CT(2*7)	GGCATGCATTGTTTCTTGTAGT	CAACCAAACAAATGAATCCAAAT	60	139
Az45035	CT(2*7)	GCATGCATTGTTTCTTGTAGTATTG	CAACCAAACAAATGAATCCAAAT	60	138
Az45201	GGC(3*5)	ATATGAGGTTCTGAGCGATGAAG	CCCCCTCAAAATTAAAGGTAAAC	59	146
Az45202	GGC(3*5)	ATATGAGGTTCTGAGCGATGAAG	CCCCCTCAAAATTAAAGGTAAACT	60	146
Az45203	GGC(3*5)	AAACGTGTAAGATATGACAGGGG	CCCCCTCAAAATTAAAGGTAAAC	59	121
Az45204	GGC(3*5)	AGCGATGAAGACAAACGTGTAAG	CCCCCTCAAAATTAAAGGTAAAC	59	133
Az45205	GGC(3*5)	ATATGAGGTTCTGAGCGATGAAG	CAAAATTAAAGGTAAACTGCTGGC	60	140
Az45371	CGATTC(6*4)	CTTTCGACCTCTTTCCTTTCTTC	ATGAGAAAATTCGTTATCGCAGA	60	114
Az45372	CGATTC(6*4)	ACCTCTTTCCTTTCTTCGTCATC	ATGAGAAAATTCGTTATCGCAGA	60	108
Az45373	CGATTC(6*4)	GACCTCTTTCCTTTCTTCGTCAT	ATGAGAAAATTCGTTATCGCAGA	60	109
Az45374	CGATTC(6*4)	GACCTCTTTCCTTTCTTCGTCAT	GAAAACGGAGGAAAGTATCGAAT	60	130
Az45375	CGATTC(6*4)	CCTCTTTCCTTTCTTCGTCATCT	ATGAGAAAATTCGTTATCGCAGA	60	107
Az45491	GAT(3*7)	CACAAAAGCCCAAATAAATGAAA	TAGGAGGTGGTTGAGATGATTTG	60	127
Az45492	GAT(3*7)	CAAAAGCCCAAATAAATGAAATG	TAGGAGGTGGTTGAGATGATTTG	60	125
Az45493	GAT(3*7)	ATCACAAAAGCCCAAATAAATGA	TAGGAGGTGGTTGAGATGATTTG	60	129
Az45494	GAT(3*7)	CACAAAAGCCCAAATAAATGAAA	GTGAGGTTTCTCCTTCTTCAACC	61	158
Az45495	GAT(3*7)	CACAAAAGCCCAAATAAATGAAA	GGTGAGGTTTCTCCTTCTTCAAC	61	159
Az45491	GAT(3*7)	TGGTCTTATTCCATTAACAGCTCC	TAGGAGGTGGTTGAGATGATTTG	60	115
Az45492	GAT(3*7)	GGTCTTATTCCATTAACAGCTCC	TAGGAGGTGGTTGAGATGATTTG	60	114
Az45493	GAT(3*7)	TCAGCCATTGTATAAAGTTGGTC	TAGGAGGTGGTTGAGATGATTTG	60	133
Az45494	GAT(3*7)	TGGTCTTATTCCATTAACAGCTCC	GTGAGGTTTCTCCTTCTTCAACC	61	146
Az45495	GAT(3*7)	TGGTCTTATTCCATTAACAGCTCC	GGTGAGGTTTCTCCTTCTTCAAC	61	147
Az45491	TCA(3*7)	TAGGAGGTGGTTGAGATGATTTG	TTGGAAATAGCAACGAGTGATTT	60	111
Az45492	TCA(3*7)	TAGGAGGTGGTTGAGATGATTTG	TTTGGAAATAGCAACGAGTGATT	60	112
Az45493	TCA(3*7)	TAGGAGGTGGTTGAGATGATTTG	GAAAAGGGGTATGCTGAGACTTT	60	132
Az45494	TCA(3*7)	TAGGAGGTGGTTGAGATGATTTG	GAAAGAGTGAAAAGGGGTATGCT	60	140
Az45495	TCA(3*7)	TAGGAGGTGGTTGAGATGATTTG	AGAAAGAGTGAAAAGGGGTATGC	60	141
Az45531	GA(2*7)	GGAGAATACCTGACTAAAATCTGGA	TGGAATGTCCGAAGAGATACAAT	60	157
Az45532	GA(2*7)	GGAGAATACCTGACTAAAATCTGGA	ATGGAATGTCCGAAGAGATACAA	60	158
Az45533	GA(2*7)	GGAGAATACCTGACTAAAATCTGGA	AATGGAATGTCCGAAGAGATACA	60	159
Az45534	GA(2*7)	GGAGAATACCTGACTAAAATCTGGAG	TGGAATGTCCGAAGAGATACAAT	60	157
Az45535	GA(2*7)	GGAGAATACCTGACTAAAATCTGGAG	ATGGAATGTCCGAAGAGATACAA	60	158
Az45531	AAG(3*5)	ACAGATACCAAGTCACCTAGCCA	TACTGCTTTCTGCTTCTATTGGG	60	134
Az45532	AAG(3*5)	ACAGATACCAAGTCACCTAGCCA	ACATACATACACGCACACCACAT	60	158
Az45533	AAG(3*5)	AAACATCATCATTGCCTCGTAAT	ACCAAACAGCTCTCCACATACAT	60	112
Az45534	AAG(3*5)	AAACATCATCATTGCCTCGTAAT	ACATACATACACGCACACCACAT	60	97
Az45535	AAG(3*5)	TGGTCTAATTGCAGAAAACATCA	ACCAAACAGCTCTCCACATACAT	60	127
Az45531	CTT(3*5)	TACTGCTTTCTGCTTCTATTGGG	ACAGATACCAAGTCACCTAGCCA	60	134
Az45532	CTT(3*5)	ACATACATACACGCACACCACAT	ACAGATACCAAGTCACCTAGCCA	60	158
Az45533	CTT(3*5)	ACCAAACAGCTCTCCACATACAT	AAACATCATCATTGCCTCGTAAT	60	112
Az45534	CTT(3*5)	ACATACATACACGCACACCACAT	AAACATCATCATTGCCTCGTAAT	60	97
Az45535	CTT(3*5)	ACCAAACAGCTCTCCACATACAT	TGGTCTAATTGCAGAAAACATCA	60	127
Az45571	GTGGAG(6*4)	GGAGGGGAAGGAGCTATAGATTT	GGGCAAGTTGCAGGTTTTACTAT	61	125
Az45572	GTGGAG(6*4)	GGAGGGGAAGGAGCTATAGATTT	TTAAACCTCCTTGTCTCTCTGGG	61	145
Az45573	GTGGAG(6*4)	GGAGGGGAAGGAGCTATAGATTT	TTTAAACCTCCTTGTCTCTCTGG	59	146
Az45574	GTGGAG(6*4)	GGAGGGGAAGGAGCTATAGATTT	TAAACCTCCTTGTCTCTCTGGG	60	144
Az45575	GTGGAG(6*4)	GGAGGGGAAGGAGCTATAGATTT	GTTTAAACCTCCTTGTCTCTCTGG	60	147
Az45921	GT(2*8)	GAGAGACAGAAAACCATGATTCC	AAACCCTTGAGAACAGTCTTTGC	61	142
Az45922	GT(2*8)	GAGAGACAGAAAACCATGATTCC	GCAAAACCCTTGAGAACAGTCTT	61	145
Az45923	GT(2*8)	AGAGAGACAGAAAACCATGATTCC	AAACCCTTGAGAACAGTCTTTGC	61	143
Az45924	GT(2*8)	AGAGAGACAGAAAACCATGATTCC	GCAAAACCCTTGAGAACAGTCTT	61	146
Az45925	GT(2*8)	GAGAGACAGAAAACCATGATTCC	AAAACCCTTGAGAACAGTCTTTG	59	143
Az46221	GTT(3*5)	ATGTGACTTAGGATGAACCTTGG	TGACTTGTGGTCAATCTATGACG	60	109
Az46222	GTT(3*5)	ATGTGACTTAGGATGAACCTTGG	TGTGGTCAATCTATGACGATTTG	60	104
Az46223	GTT(3*5)	ATGTGACTTAGGATGAACCTTGG	TCAATCTATGACGATTTGACCCT	60	99
Az46224	GTT(3*5)	TTGGACTTTGACTGAGATCAAGC	TGACTTGTGGTCAATCTATGACG	60	158
Az46225	GTT(3*5)	AAGTTGCAAGTTGTTGGACTTTG	ATCTATGACGATTTGACCCTGTG	60	158
Az46321	TGT(3*5)	CGTAGAAAGCTTCTCGGAGAGTA	AAGAAGAAAAGGAAGGACCACC	60	147
Az46322	TGT(3*5)	CGTAGAAAGCTTCTCGGAGAGTA	GAAGAAGAAAAGGAAGGACCACC	62	148
Az46323	TGT(3*5)	CGTAGAAAGCTTCTCGGAGAGTA	GGAAGAAGAAAAGGAAGGACCAC	62	149
Az46324	TGT(3*5)	AAAGCTTCTCGGAGAGTATTTCA	AAGAAGAAAAGGAAGGACCACC	60	142
Az46325	TGT(3*5)	GCTTCTCGGAGAGTATTTCAGTC	AAGAAGAAAAGGAAGGACCACC	60	139
Az46371	CGA(3*5)	TCTCATCATCATAAACCACCCTC	AGCTGATCACGATCACGTATTCT	60	150
Az46372	CGA(3*5)	TCCCTCTCATCATCATAAACCAC	AGCTGATCACGATCACGTATTCT	60	154
Az46373	CGA(3*5)	CATCATCATAAACCACCCTCTTC	AGCTGATCACGATCACGTATTCT	60	147
Az46374	CGA(3*5)	TCATCATCATAAACCACCCTCTT	AGCTGATCACGATCACGTATTCT	60	148
Az46375	CGA(3*5)	TCATCATAAACCACCCTCTTCTC	AGCTGATCACGATCACGTATTCT	60	145
Az47291	TAG(3*5)	TTCCATTTTGGAGTTCTACACAGA	AGCTTTGCAAGCACCAAATTTAT	61	151
Az47292	TAG(3*5)	TTCCATTTTGGAGTTCTACACAGA	GCTTTGCAAGCACCAAATTTAT	60	150
Az47293	TAG(3*5)	TCCATTTTGGAGTTCTACACAGA	AGCTTTGCAAGCACCAAATTTAT	61	150
Az47294	TAG(3*5)	TCAGGATTCAGAGTTTTTGTCAAC	AGCTTTGCAAGCACCAAATTTAT	61	118
Az47295	TAG(3*5)	GATCAGGATTCAGAGTTTTTGTCA	AGCTTTGCAAGCACCAAATTTAT	61	120
Az47321	GAT(3*5)	ATGCTCACTGATGAAATCTCGTT	GGTTTCTGTCTCTGTCTCCAAGA	60	108
Az47322	GAT(3*5)	ATGCTCACTGATGAAATCTCGTT	TCAAATTTCTCTGCTTCTTGGTC	60	145
Az47323	GAT(3*5)	TTGAACCTTCTAGGATGTCTTCG	TCAAATTTCTCTGCTTCTTGGTC	60	124
Az47324	GAT(3*5)	GAACCTTCTAGGATGTCTTCGCT	GGTTTCTGTCTCTGTCTCCAAGA	60	85
Az47325	GAT(3*5)	GAACCTTCTAGGATGTCTTCGCT	TCAAATTTCTCTGCTTCTTGGTC	60	122
Az47391	AT(2*7)	TTGAGAGGAAAAAGAAAGCATACA	TGGAACTTTCAAAAGAAATGACA	59	152
Az47392	AT(2*7)	TTGAGAGGAAAAAGAAAGCATACA	TGGAACTTTCAAAAGAAATGACAG	60	152
Az47393	AT(2*7)	TGAGAGGAAAAAGAAAGCATACA	TGGAACTTTCAAAAGAAATGACA	59	151
Az47394	AT(2*7)	TTGAGAGGAAAAAGAAAGCATACA	GGAACTTTCAAAAGAAATGACAGC	60	151
Az47395	AT(2*7)	TGAGAGGAAAAAGAAAGCATACA	TGGAACTTTCAAAAGAAATGACAG	60	151
Az47391	TA(2*7)	TGGAACTTTCAAAAGAAATGACA	TTGAGAGGAAAAAGAAAGCATACA	59	152
Az47392	TA(2*7)	TGGAACTTTCAAAAGAAATGACAG	TTGAGAGGAAAAAGAAAGCATACA	59	152
Az47393	TA(2*7)	TGGAACTTTCAAAAGAAATGACA	TGAGAGGAAAAAGAAAGCATACA	58	151
Az47394	TA(2*7)	GGAACTTTCAAAAGAAATGACAGC	TTGAGAGGAAAAAGAAAGCATACA	59	151
Az47395	TA(2*7)	TGGAACTTTCAAAAGAAATGACAG	TGAGAGGAAAAAGAAAGCATACA	58	151
Az47421	CAG(3*5)	AACAACAAGGATCAAATCCTCAA	TCAGATCTTGAAACCCTTTCATC	60	138
Az47422	CAG(3*6)	GGTATGGCTGGAAACCCTTT	CCCATATGTTGTTGTTGCTGTAA	60	134
Az47424	CAG(3*6)	CGAATGGTATGGCTGGAAAC	TTGTTGATGCTGTAACTGTTGCT	60	83
Az47481	TG(2*6)	GTGAACAACAAAATCAAAGGCTC	GGTATCTGAAGAAATTTTGAGCG	59	137
Az47482	TG(2*6)	CAACTCAACAAAGCAATTGAATG	AATTCTGCCAAAACTGGAAGTCT	61	160
Az47483	TG(2*6)	AATCAAAGGCTCAACTCAACAAA	GGTATCTGAAGAAATTTTGAGCG	59	126
Az47484	TG(2*6)	AAATCAAAGGCTCAACTCAACAA	GGTATCTGAAGAAATTTTGAGCG	59	127
Az47485	TG(2*6)	AAAATCAAAGGCTCAACTCAACA	GGTATCTGAAGAAATTTTGAGCG	59	128
Az47521	TTC(3*6)	AAACCAAAAGAGGGTAACCCATA	AAGGAAAGTACGGCTAAAGCATC	60	133
Az47522	TTC(3*6)	AAACCAAAAGAGGGTAACCCATA	GAAGGAAAGTACGGCTAAAGCAT	60	134
Az47523	TTC(3*6)	AAACCAAAAGAGGGTAACCCATA	GAGAAATTTAGGGTTCAAAGGGA	60	104
Az47524	TTC(3*6)	AAACCAAAAGAGGGTAACCCATA	TGATGGAGAAATTTAGGGTTCAA	60	109
Az47525	TTC(3*6)	GAGGGTAACCCATATCTTCATCC	AAGGAAAGTACGGCTAAAGCATC	60	124
Az47941	AGAGAA(6*4)	GGCCATACAATGAGAAGAACAGA	ACACCCTACCCAGCTCGTACT	60	105
Az47942	AGAGAA(6*4)	GGCCATACAATGAGAAGAACAGA	AACACCCTACCCAGCTCGTACT	61	106
Az47943	AGAGAA(6*4)	GGCCATACAATGAGAAGAACAGA	GTACTTCCCGTGAAGCAACG	61	89
Az47944	AGAGAA(6*4)	GGCCATACAATGAGAAGAACAGA	CACCCTACCCAGCTCGTACT	59	104
Az47945	AGAGAA(6*4)	GGCCATACAATGAGAAGAACAGA	CAACACCCTACCCAGCTCGTACT	64	107
Az48031	TC(2*8)	TGACACTTCAAACACTTATCTGACA	TTTCCTGTTTGTGTTTTTCATTG	59	148
Az48032	TC(2*8)	CTGACACTTCAAACACTTATCTGACA	TTTCCTGTTTGTGTTTTTCATTG	59	149
Az48033	TC(2*8)	TGACACTTCAAACACTTATCTGACAC	TTTCCTGTTTGTGTTTTTCATTG	59	148
Az48034	TC(2*8)	TGACACTTCAAACACTTATCTGACA	TTTCCTGTTTGTGTTTTTCATTGT	60	148
Az48035	TC(2*8)	CTGACACTTCAAACACTTATCTGACA	TTTCCTGTTTGTGTTTTTCATTGT	60	149
Az48071	ATT(3*5)	ATAACCAAGCATGGTCCAAACTA	GACCTCGAGGAAAATCTCAAGTT	60	150
Az48072	ATT(3*5)	TAACCAAGCATGGTCCAAACTAA	GACCTCGAGGAAAATCTCAAGTT	60	149
Az48073	ATT(3*5)	AACCAAGCATGGTCCAAACTAAT	GACCTCGAGGAAAATCTCAAGTT	60	148
Az48074	ATT(3*5)	TTGTAGCACGTTTGGGAGTAGTT	TGATTCATTCTTCACATTCCAAC	59	159
Az48075	ATT(3*5)	TTTGTAGCACGTTTGGGAGTAGT	TGATTCATTCTTCACATTCCAAC	59	160
Az48233	TGG(3*5)	GGAGGAGCTTCCTCGTAGAATTA	TATCTTCAAGGTGCTTTTGGTTT	59	129
Az48234	TGG(3*5)	GGAGGAGCTTCCTCGTAGAATTA	TTATCTTCAAGGTGCTTTTGGTT	59	130
Az48235	TGG(3*5)	GGAGGAGCTTCCTCGTAGAATTA	TTTATCTTCAAGGTGCTTTTGGT	59	131
Az48232	TGG(3*5)	GGAGGAGCTTCCTCGTAGAATTA	TTCAAAGAATGTGCTTTTGGTTT	60	129
Az48234	TGG(3*5)	GGAGGAGCTTCCTCGTAGAATTA	TACCTTGCTTCAAAGAATGTGCT	60	137
Az48235	TGG(3*5)	GGAGGAGCTTCCTCGTAGAATTA	AAAGAATGTGCTTTTGGTTTGAG	60	126
Az48271	TCA(3*5)	GGCTCAATTATTGTAGAGCCTCA	TCAGACCAATTAGTGGCTCATAAC	60	115
Az48272	TCA(3*5)	GGCTCAATTATTGTAGAGCCTCA	ATGTTCAAACACATTGCCCTGTA	62	152
Az48273	TCA(3*5)	GGCTCAATTATTGTAGAGCCTCA	TTTGTATCAGACCAATTAGTGGC	58	121
Az48274	TCA(3*5)	GGCTCAATTATTGTAGAGCCTCA	GTTTGTATCAGACCAATTAGTGGC	59	122
Az48275	TCA(3*5)	GGCTCAATTATTGTAGAGCCTCA	CCAATTAGTGGCTCATAACATTACC	60	110
Az48341	AGT(3*5)	CAACCAAGAAAATCATTTGAAGC	CATGGGTAGTTGATGGGTATGTT	60	126
Az48342	AGT(3*5)	CAACCAAGAAAATCATTTGAAGC	GATGGGTATGTTTGCCATTATGT	60	115
Az48343	AGT(3*5)	CAACCAAGAAAATCATTTGAAGC	TTGATGGGTATGTTTGCCATTAT	60	117
Az48344	AGT(3*5)	CAACCAAGAAAATCATTTGAAGC	TGGGTATGTTTGCCATTATGTTT	60	113
Az48345	AGT(3*5)	CTCGAATTTCAGTTTCAAGTGGT	GATGGGTATGTTTGCCATTATGT	60	159
Az48521	ACC(3*7)	TACTCTGGCACTCACTGACACTG	CGGTTCTTGGAAGATCGAAAGTT	60	126
Az48522	ACC(3*7)	GCTTCTTCTACTCTGGCACTCAC	CGGTTCTTGGAAGATCGAAAGTT	60	134
Az48523	ACC(3*7)	GATGAGGAACACCACTTCTTCAC	AGTTGATTCTGGGATCTGCAAAG	60	141
Az48524	ACC(3*7)	GTGATGAGGAACACCACTTCTTC	AGTTGATTCTGGGATATGCAAAG	60	143
Az48525	ACC(3*7)	CACTTCTTCACATGGCTTCTTCT	AGTTGATTCTGGGATATGCAAAG	60	129
Az48531	TC(2*11)	GTCTTCACGTTTGAGTCCTGCT	GAAAGAGAAACACAAGTTTTCGG	59	151
Az48532	TC(2*11)	TCTTCACGTTTGAGTCCTGCT	GAAAGAGAAACACAAGTTTTCGG	59	150
Az48533	TC(2*11)	GTCTTCACGTTTGAGTCCTGC	GAAAGAGAAACACAAGTTTTCGG	59	151
Az48534	TC(2*11)	GTCTTCACGTTTGAGTCCTGCT	AGAAAGAGAAACACAAGTTTTCGG	60	152
Az48535	TC(2*11)	TCTTCACGTTTGAGTCCTGCT	AGAAAGAGAAACACAAGTTTTCGG	60	151
Az48621	CCG(3*5)	ATGACAACAAGGACCACTTCTGT	CTCTTTTCCCTCTCCGACG	60	145
Az48622	CCG(3*5)	GTACCATGACAACAAGGACCACT	CTCTTTTCCCTCTCCGACG	60	150
Az48623	CCG(3*5)	AGTACCATGACAACAAGGACCAC	CTCTTTTCCCTCTCCGACG	60	151
Az48624	CCG(3*5)	TAGAGCCAAGTACCATGACAACA	CTCTTTTCCCTCTCCGACG	60	159
Az48625	CCG(3*5)	TACCATGACAACAAGGACCACTT	CTCTTTTCCCTCTCCGACG	60	149
Az48621	CGG(3*5)	CTCTTTTCCCTCTCCGACG	ATGACAACAAGGACCACTTCTGT	60	145
Az48622	CGG(3*5)	CTCTTTTCCCTCTCCGACG	GTACCATGACAACAAGGACCACT	60	150
Az48623	CGG(3*5)	CTCTTTTCCCTCTCCGACG	AGTACCATGACAACAAGGACCAC	60	151
Az48624	CGG(3*5)	CTCTTTTCCCTCTCCGACG	TAGAGCCAAGTACCATGACAACA	60	159
Az48625	CGG(3*5)	CTCTTTTCCCTCTCCGACG	TACCATGACAACAAGGACCACTT	61	149
Az48841	AAG(3*6)	CCAATTTCATGTGCTTTCTCTTC	ATATGTTTCGTGAGATCACGCTC	61	101
Az48842	AAG(3*6)	TCCAATTTCATGTGCTTTCTCTT	ATATGTTTCGTGAGATCACGCTC	61	102
Az48843	AAG(3*6)	TTCCAATTTCATGTGCTTTCTCT	ATATGTTTCGTGAGATCACGCTC	61	103
Az48844	AAG(3*6)	TCTCTCCATTTCCAATTTCATGT	ATATGTTTCGTGAGATCACGCTC	61	112
Az48845	AAG(3*6)	TTCATGTGCTTTCTCTTCGTTTT	ATATGTTTCGTGAGATCACGCTC	61	96
Az49081	ATT(3*5)	GAAAGCAGAGACAGGTGAATTGT	TGATGACGAGAAAAGGGTAAAAA	60	158
Az49082	ATT(3*5)	GAAAGCAGAGACAGGTGAATTGT	TTGATGACGAGAAAAGGGTAAAA	60	159
Az49083	ATT(3*5)	GAAAGCAGAGACAGGTGAATTGT	GTTGATGACGAGAAAAGGGTAAA	60	160
Az49084	ATT(3*5)	AAAGCAGAGACAGGTGAATTGTG	TGATGACGAGAAAAGGGTAAAAA	60	157
Az49085	ATT(3*5)	AAAGCAGAGACAGGTGAATTGTG	TTGATGACGAGAAAAGGGTAAAA	60	158
Az49404	AAG(3*7)	AAGGCACTTTGGAATACTTCTCC	CCGATTTAGCTCCTTTAACATCA	60	159
Az49471	CTG(3*5)	AAGTGAAGCTGAAGAAGAACACG	AGTTGTTGATGAGCTGATTGGAG	61	135
Az49472	CTG(3*5)	AAGTGAAGCTGAAGAAGAACACG	TAAGTTGTTGATGAGCTGATTGG	59	137
Az49473	CTG(3*5)	AAGTGAAGCTGAAGAAGAACACG	AAGTTGTTGATGAGCTGATTGGA	61	136
Az49474	CTG(3*5)	AAGTGAAGCTGAAGAAGAACACG	GTTGTTGATGAGCTGATTGGAG	60	134
Az49475	CTG(3*5)	AAGTGAAGCTGAAGAAGAACACG	AGTTGTTGATGAGCTGATTGGA	60	135
Az49811	AGA(3*5)	ACGGTTGTTTCTCCACTGATCT	GAAACGATATTTTCCGACACTTG	60	157
Az49812	AGA(3*5)	ACGGTTGTTTCTCCACTGATCTT	GAAACGATATTTTCCGACACTTG	60	157
Az49813	AGA(3*5)	AACGGTTGTTTCTCCACTGATCT	GAAACGATATTTTCCGACACTTG	60	158
Az49814	AGA(3*5)	GAACGGTTGTTTCTCCACTGAT	GAAACGATATTTTCCGACACTTG	60	159
Az49815	AGA(3*5)	AGATTGAGGTCCGACATGAAAG	GAAACGATATTTTCCGACACTTG	60	101
Az49811	TCT(3*5)	GAAACGATATTTTCCGACACTTG	ACGGTTGTTTCTCCACTGATCT	60	157
Az49812	TCT(3*5)	GAAACGATATTTTCCGACACTTG	ACGGTTGTTTCTCCACTGATCTT	61	157
Az49813	TCT(3*5)	GAAACGATATTTTCCGACACTTG	AACGGTTGTTTCTCCACTGATCT	61	158
Az49814	TCT(3*5)	GAAACGATATTTTCCGACACTTG	GAACGGTTGTTTCTCCACTGAT	60	159
Az49815	TCT(3*5)	GAAACGATATTTTCCGACACTTG	AGATTGAGGTCCGACATGAAAG	60	101
Az49821	ATC(3*7)	AGTATCCAATTTGGGCTTTTTGT	AATCACGTTTGCAGATTCTGACT	60	127
Az49822	ATC(3*7)	GCTCCTCCTCAGCATTATCATTA	ACCCAGCAAACCCTTAAATAAAA	60	101
Az49823	ATC(3*7)	GCTCCTCCTCAGCATTATCATTA	GTAAAGGAATTACCCAGCAAACC	60	112
Az49824	ATC(3*7)	GCTCCTCCTCAGCATTATCATTA	GTGGGGAACATTCAAGTGTAAAG	60	129
Az49825	ATC(3*7)	AGTATCCAATTTGGGCTTTTTGT	TTGCAGATTCTGACTCTTCCAGT	60	119
Az49821	ATC(3*7)	GCTCCTCCTCAGCATTATCATTA	TCTGAAGGGATAGAATCAACCAA	60	151
Az49822	ATC(3*7)	GCTCCTCCTCAGCATTATCATTA	TTCTGAAGGGATAGAATCAACCA	60	152
Az49823	ATC(3*7)	AGTATCCAATTTGGGCTTTTTGT	AGCAGAGCAGCATCAAGAGTAAT	60	141
Az49824	ATC(3*7)	GCTCCTCCTCAGCATTATCATTA	GCAATAGTTCTTCTCTCTGTGCC	60	115
Az49825	ATC(3*7)	AAGTATCCAATTTGGGCTTTTTG	AGCAGAGCAGCATCAAGAGTAAT	60	142
Az49901	TC(2*9)	GGAGAAAGAAAGAAAGGAAGAACC	GTACGAGGGAAAAGAAGAGGAAG	60	89
Az49902	TC(2*9)	GGAGAAAGAAAGAAAGGAAGAACC	AGTACGAGGGAAAAGAAGAGGAA	60	90
Az49903	TC(2*9)	GGAGAAAGAAAGAAAGGAAGAACC	GAGTACGAGGGAAAAGAAGAGGA	60	91
Az49904	TC(2*9)	GGAGAAAGAAAGAAAGGAAGAACC	CGAAAATGGTGGTTTTAGAGAGA	60	122
Az49905	TC(2*9)	GGAGAAAGAAAGAAAGGAAGAACC	TCGAAAATGGTGGTTTTAGAGAG	60	123
Az49723	TTC(3*5)	ATCCCTAACCCTAGAATTTGCAC	TTTCATCATCCCAATTGCTTC	60	160
Az49724	TTC(3*5)	AAACCATTCAATCTAGGGTTTGC	CTTTCATCATCCCAATTGCTTC	61	133
Az49725	TTC(3*5)	CATTCAATCTAGGGTTTGCCTTC	ATCTCCCAAACCTGTCAACATC	60	157
Az50291	AC(2*6)	TTGGGTCAGTGTACTGTTTATTGAA	AAGAATTCGTGAGCATCCTACC	60	149
Az50292	AC(2*6)	TGGGTCAGTGTACTGTTTATTGAA	AAGAATTCGTGAGCATCCTACC	60	148
Az50293	AC(2*6)	GGTCAGTGTACTGTTTATTGAACGA	AAGAATTCGTGAGCATCCTACC	60	146
Az50294	AC(2*6)	TTGGGTCAGTGTACTGTTTATTGAA	ATTCGTGAGCATCCTACCAAAA	61	145
Az50295	AC(2*6)	TTGGGTCAGTGTACTGTTTATTGAA	ATTCGTGAGCATCCTACCAAAAA	62	145
Az50221	AT(2*6)	CACACTGAACAACTGTCACAACA	TTTTGGAAGTGCGTCATAAGATT	60	134
Az50222	AT(2*6)	CACACTGAACAACTGTCACAACA	ATGATGTATGGTTCGAGACGAAT	60	158
Az50223	AT(2*6)	CACACTGAACAACTGTCACAACA	GATGTATGGTTCGAGACGAATGT	60	156
Az50224	AT(2*6)	CACACTGAACAACTGTCACAACA	TGGAAGTGCGTCATAAGATTGTA	60	131
Az50225	AT(2*6)	CACACTGAACAACTGTCACAACA	GTTTTGGAAGTGCGTCATAAGAT	60	135
Az50481	TCT(3*5)	ACTCATGGATCTGCAAACTTGAT	CTTCAGTTGCACCTCTCTCAGAT	60	107
Az50482	TCT(3*5)	TGATCCCAGAATGAAAAACTCAT	CTTCAGTTGCACCTCTCTCAGAT	60	124
Az50483	TCT(3*5)	CTGATGATCCCAGAATGAAAAAC	CTTCAGTTGCACCTCTCTCAGAT	60	128
Az50484	TCT(3*5)	GAAAAACTCATGGATCTGCAAAC	GGACATTGTACGAGGATCTTGAA	60	142
Az50485	TCT(3*5)	ACTCATGGATCTGCAAACTTGAT	GGACATTGTACGAGGATCTTGAA	60	137
Az50481	TA(2*6)	CAAGCAAGAAACTAATCAAAGCAA	GTATCCCAGAACCTTTTCCATGT	60	130
Az50482	TA(2*6)	CAAAGCAAGTTTGTTGATTTATGG	GTATCCCAGAACCTTTTCCATGT	60	114
Az50483	TA(2*6)	AAAACACATGATCAAGCAAGAAA	GTATCCCAGAACCTTTTCCATGT	60	142
Az50484	TA(2*6)	CAAGCAAGAAACTAATCAAAGCA	GTATCCCAGAACCTTTTCCATGT	60	130
Az50485	TA(2*6)	CAAGCAAGAAACTAATCAAAGCAA	AAGTATCCCAGAACCTTTTCCAT	59	132
Az50511	GGA(3*6)	CACTTACCACATCCTGACACTGA	AATTCCATTAATTCCCTCCTCAA	60	147
Az50512	GGA(3*6)	TCACTTACCACATCCTGACACTG	AATTCCATTAATTCCCTCCTCAA	60	148
Az50513	GGA(3*6)	CACTTACCACATCCTGACACTGA	CCATTAATTCCCTCCTCAAGTCT	60	143
Az50514	GGA(3*6)	TCACTTACCACATCCTGACACTG	CCATTAATTCCCTCCTCAAGTCT	60	144
Az50515	GGA(3*6)	CACTTACCACATCCTGACACTGA	TTCCATTAATTCCCTCCTCAAGT	60	145
Az50551	TCTCT(5*4)	CATGCCATCTTTCGTTTTTACTT	CGCCTCCAGATTATGTTTTAGTG	60	160
Az50552	TCTCT(5*4)	TCATGCCATCTTTCGTTTTTACT	TGACAGATCCTTTAGAAGGAGGG	61	140
Az50553	TCTCT(5*4)	TTCATGCCATCTTTCGTTTTTAC	TGACAGATCCTTTAGAAGGAGGG	61	141
Az50554	TCTCT(5*4)	CATGCCATCTTTCGTTTTTACTT	TGACAGATCCTTTAGAAGGAGGG	61	139
Az50555	TCTCT(5*4)	TCATGCCATCTTTCGTTTTTACT	AGATCCTTTAGAAGGAGGGGGT	61	136
Az50721	AAACA(5*4)	CCTCTGCAACATGATACAACTCA	GATGATTTCGAGTTTGATATGCG	61	144
Az50722	AAACA(5*4)	AAATCAACGAAAATCACCAACC	GATGATTTCGAGTTTGATATGCG	61	108
Az50723	AAACA(5*4)	AACCATCACCAAATCATGACAA	GATGATTTCGAGTTTGATATGCG	61	90
Az50724	AAACA(5*4)	TCTGCAACATGATACAACTCACTG	GATGATTTCGAGTTTGATATGCG	61	142
Az50725	AAACA(5*4)	AAAATCAACGAAAATCACCAACC	GATGATTTCGAGTTTGATATGCG	61	109
Az50951	AG(2*6)	CAACCAGATAAGGACTTTTGCAG	TGTCAGTGCAATGAAGCAAAATA	61	160
Az50952	AG(2*6)	CAACCAGATAAGGACTTTTGCAG	GTCAGTGCAATGAAGCAAAATAC	59	159
Az50953	AG(2*6)	AGATAAGGACTTTTGCAGCTGAG	TGTCAGTGCAATGAAGCAAAATA	61	155
Az50954	AG(2*6)	ATAAGGACTTTTGCAGCTGAGAC	TGTCAGTGCAATGAAGCAAAATA	61	153
Az50955	AG(2*6)	AACCAGATAAGGACTTTTGCAGC	TGTCAGTGCAATGAAGCAAAATA	61	159
Az50991	CTT(3*5)	TGGTCAGAAACAAGCAACAGTAA	CAGAGGCTCTTTAAAGCAAGACA	60	85
Az50992	CTT(3*5)	TTGGTCAGAAACAAGCAACAGTA	CAGAGGCTCTTTAAAGCAAGACA	60	86
Az50993	CTT(3*5)	TGGTCAGAAACAAGCAACAGTAA	TGCAGCAGCAATATTGAAAATAA	60	118
Az50994	CTT(3*5)	TTGGTCAGAAACAAGCAACAGTA	TGCAGCAGCAATATTGAAAATAA	60	119
Az50995	CTT(3*5)	CACCACTATCACCACTATCACCA	CAGAGGCTCTTTAAAGCAAGACA	60	148
Az50991	AAG(3*5)	CAGAGGCTCTTTAAAGCAAGACA	TGGTCAGAAACAAGCAACAGTAA	60	85
Az50992	AAG(3*5)	CAGAGGCTCTTTAAAGCAAGACA	TTGGTCAGAAACAAGCAACAGTA	60	86
Az50993	AAG(3*5)	TGCAGCAGCAATATTGAAAATAA	TGGTCAGAAACAAGCAACAGTAA	60	118
Az50994	AAG(3*5)	TGCAGCAGCAATATTGAAAATAA	TTGGTCAGAAACAAGCAACAGTA	60	119
Az50995	AAG(3*5)	CAGAGGCTCTTTAAAGCAAGACA	CACCACTATCACCACTATCACCA	60	148
Az51131	TA(2*6)	TGGTTGTTATTGTGTGTCAGGAT	CATATCGTTAGGCCCTTACTTCC	60	160
Az51132	TA(2*6)	ATTGTGTGTCAGGATATTGGTGA	CATATCGTTAGGCCCTTACTTCC	60	152
Az51133	TA(2*6)	TTGGTTGTTATTGTGTGTCAGGA	ATATCGTTAGGCCCTTACTTCCC	61	160
Az51134	TA(2*6)	TTGGTTGTTATTGTGTGTCAGGA	CTTACTTCCCTCCTCTCTTGCAG	61	147
Az51301	ACAAC(5*4)	CTTTTTCACTTCTTCCCAATCCT	AAATGTAAAAGGGTGAAGAAGGC	60	155
Az51302	ACAAC(5*4)	TTCTTCCCAATCCTCATCACTTA	AAATGTAAAAGGGTGAAGAAGGC	60	146
Az51303	ACAAC(5*4)	CTTTTTCACTTCTTCCCAATCCT	GGTGAAGTGAATGGTGCTATGTT	60	117
Az51304	ACAAC(5*4)	TTCTTCCCAATCCTCATCACTTA	GGTGAAGTGAATGGTGCTATGTT	60	108
Az51305	ACAAC(5*4)	CTCTTCCTCTTTCCACCTCTTTC	GGTGAAGTGAATGGTGCTATGTT	60	157
Az51411	TA(2*9)	CGTTCAAGTCTTTTTGACTTGGT	TGTAAACACCAAATTCCATCACA	60	97
Az51412	TA(2*9)	GCAACCTTGAACAAGAAAAAGAG	TGTAAACACCAAATTCCATCACA	60	121
Az51413	TA(2*9)	TTGCAACCTTGAACAAGAAAAAG	TGTAAACACCAAATTCCATCACA	60	123
Az51414	TA(2*9)	CTTGCAACCTTGAACAAGAAAAA	TGTAAACACCAAATTCCATCACA	60	124
Az51451	AT(2*10)	AAAATGGAAAGGGAGAGGTATGA	CCCTATCATTCTCTTTTCACCCT	60	98
Az51452	AT(2*10)	AAAATGGAAAGGGAGAGGTATGA	ACCCTATCATTCTCTTTTCACCC	60	99
Az51453	AT(2*10)	AAAAATGGAAAGGGAGAGGTATG	ACCCTATCATTCTCTTTTCACCC	60	100
Az51454	AT(2*10)	AAAATGGAAAGGGAGAGGTATGA	CACCCTATCATTCTCTTTTCACC	59	100
Az51455	AT(2*10)	AAAATGGAAAGGGAGAGGTATGA	TCATTCTCACACTTCACCAACC	60	126
Az51461	TA(2*6)	TTTGTCTGATTTTGATTTCTGATATTG	AAGGTGTACCGAAATAGCATGTG	60	159
Az51462	TA(2*6)	TTTGTCTGATTTTGATTTCTGATATTG	TGTACCGAAATAGCATGTGATGA	60	155
Az51463	TA(2*6)	TTGTCTGATTTTGATTTCTGATATTG	AAGGTGTACCGAAATAGCATGTG	60	158
Az51464	TA(2*6)	TTTGTCTGATTTTGATTTCTGAT	AAGGTGTACCGAAATAGCATGTG	60	159
Az51465	TA(2*6)	ATTTGTCTGATTTTGATTTCTGA	AAGGTGTACCGAAATAGCATGTG	60	160
Az51581	AC(2*6)	GATTTGGGTTAAGGAAGATAGGC	TGACTGGTGACAGTGCTTTGATA	61	135
Az51582	AC(2*6)	GATTTGGGTTAAGGAAGATAGGC	GAGACAGCAGACAGTGGTTGACT	61	153
Az51583	AC(2*6)	GATTTGGGTTAAGGAAGATAGGC	AGAGACAGCAGACAGTGGTTGAC	61	154
Az51584	AC(2*6)	GATTTGGGTTAAGGAAGATAGGC	GAGACAGCAGACAGTGGTTGAC	60	153
Az51585	AC(2*6)	GTTAAGGAAGATAGGCCGTAGCA	TGACTGGTGACAGTGCTTTGATA	61	128
Az51621	TTA(3*6)	CAACATAAGACGGTGTCATCCTT	TTATTAATCAGGCTAAAAGGCCC	60	130
Az51622	TTA(3*6)	AGACGGTGTCATCCTTATTGTTT	TTATTAATCAGGCTAAAAGGCCC	60	123
Az51623	TTA(3*6)	AAGACGGTGTCATCCTTATTGTT	TTATTAATCAGGCTAAAAGGCCC	60	124
Az51624	TTA(3*6)	AAGACGGTGTCATCCTTATTGTTT	TTATTAATCAGGCTAAAAGGCCC	60	124
Az51625	TTA(3*6)	CATAAGACGGTGTCATCCTTATTG	TTATTAATCAGGCTAAAAGGCCC	60	127
Az51881	GAA(3*5)	GGAAGAATTGAAGGAAGGGTATG	AAACGTAAGATTACCCGACACAA	60	112
Az51882	GAA(3*5)	TGGAAGAATTGAAGGAAGGGTAT	AAACGTAAGATTACCCGACACAA	60	113
Az51883	GAA(3*5)	GGAAGAATTGAAGGAAGGGTATG	TCCTTTCAGAAACCAAAGACATC	60	156
Az51884	GAA(3*5)	TGGAAGAATTGAAGGAAGGGTAT	TCCTTTCAGAAACCAAAGACATC	60	157
Az51885	GAA(3*5)	GGTATGTTGTTGCTGCTACCCTA	AAACGTAAGATTACCCGACACAA	60	95
Az51881	TTC(3*5)	GACACAATCAACCATTCCAATCT	TGGAAGAATTGAAGGAAGGGTAT	60	97
Az51882	TTC(3*5)	AAACGTAAGATTACCCGACACAA	GGAAGAATTGAAGGAAGGGTATG	60	112
Az51883	TTC(3*5)	AAACGTAAGATTACCCGACACAA	TGGAAGAATTGAAGGAAGGGTAT	60	113
Az51884	TTC(3*5)	TCCTTTCAGAAACCAAAGACATC	GGAAGAATTGAAGGAAGGGTATG	60	156
Az51885	TTC(3*5)	TCCTTTCAGAAACCAAAGACATC	TGGAAGAATTGAAGGAAGGGTAT	60	157
Az52011	AG(2*7)	GGGTATGTTATGGTGGTGAGAAA	ATAATACACAAATACCCCCACCC	60	148
Az52012	AG(2*7)	CAATTTTGTTGGGAGAAAGTTGA	ATAATACACAAATACCCCCACCC	60	110
Az52013	AG(2*7)	TTACCAATTTTGTTGGGAGAAAG	ATAATACACAAATACCCCCACCC	60	114
Az52014	AG(2*7)	GGGTATGTTATGGTGGTGAGAAA	CCAACTACCAAACCCAAAAATTA	59	126
Az52015	AG(2*7)	TTTGGGTATGTTATGGTGGTGAG	ATAATACACAAATACCCCCACCC	60	151
Az52011	GA(2*6)	GGGTGGGGGTATTTGTGTATTAT	CAACTTTTTGTCTCTTTCTCCCA	60	85
Az52012	GA(2*6)	TGATCATTAATTTTTGGGTTTGG	CAACTTTTTGTCTCTTTCTCCCA	60	114
Az52013	GA(2*6)	TGGTTGATCATTAATTTTTGGGT	CAACTTTTTGTCTCTTTCTCCCA	60	118
Az52014	GA(2*6)	GGGTGGGGGTATTTGTGTATTAT	TTTTTGTCTCTTTCTCCCAAAAA	59	81
Az52015	GA(2*6)	TGATCATTAATTTTTGGGTTTGG	TTTTTGTCTCTTTCTCCCAAAAA	59	110
Az52041	TC(2*6)	CAACTTTTTGTCTCTTTCTCCCA	GGGTGGGGGTATTTGTGTATTAT	60	85
Az52042	TC(2*6)	CAACTTTTTGTCTCTTTCTCCCA	TGATCATTAATTTTTGGGTTTGG	60	114
Az52043	TC(2*6)	CAACTTTTTGTCTCTTTCTCCCA	TGGTTGATCATTAATTTTTGGGT	59	118
Az52044	TC(2*6)	TTTTTGTCTCTTTCTCCCAAAAA	GGGTGGGGGTATTTGTGTATTAT	60	81
Az52045	TC(2*6)	TTTTTGTCTCTTTCTCCCAAAAA	TGATCATTAATTTTTGGGTTTGG	60	110
Az52041	CT(2*7)	ATAATACACAAATACCCCCACCC	GGGTATGTTATGGTGGTGAGAAA	60	148
Az52042	CT(2*7)	ATAATACACAAATACCCCCACCC	CAATTTTGTTGGGAGAAAGTTGA	60	110
Az52043	CT(2*7)	CCCAAAAATTAATGATCAACCAC	GGGTATGTTATGGTGGTGAGAAA	60	114
Az52044	CT(2*7)	ACCCAAAAATTAATGATCAACCA	GGGTATGTTATGGTGGTGAGAAA	60	115
Az52045	CT(2*7)	ATAATACACAAATACCCCCACCC	TTACCAATTTTGTTGGGAGAAAG	59	114
Az52311	TTC(3*6)	CCCATTTTCTTCTCTGATTCCTT	CGGCATTCTTTTCCTATCTCTTT	60	111
Az52312	TTC(3*6)	CTTCTCCACTCCCATTTTCTTCT	CGGCATTCTTTTCCTATCTCTTT	60	121
Az52313	TTC(3*6)	TCCCATTTTCTTCTCTGATTCCT	CGGCATTCTTTTCCTATCTCTTT	60	112
Az52314	TTC(3*6)	CTCCCATTTTCTTCTCTGATTCC	CGGCATTCTTTTCCTATCTCTTT	60	113
Az52315	TTC(3*6)	TCTCCACTCCCATTTTCTTCTCT	CGGCATTCTTTTCCTATCTCTTT	60	119
Az52431	ATT(3*5)	AGATAGTGGGGTTGTCCTACCAT	TAATAGGACAAATTCCGAAAGCA	60	145
Az52432	ATT(3*5)	CTACCATCATTTAGTCCCCATGA	TAATAGGACAAATTCCGAAAGCA	60	129
Az52433	ATT(3*5)	AGATAGTGGGGTTGTCCTACCAT	AATAGGACAAATTCCGAAAGCAT	60	144
Az52434	ATT(3*5)	CTACCATCATTTAGTCCCCATGA	AATAGGACAAATTCCGAAAGCAT	60	128
Az52435	ATT(3*5)	CTACCATCATTTAGTCCCCATGA	GCATGATAATAGGACAAATTCCG	60	135
Az52501	ATCAT(5*5)	CACAAATTTGGAGCTTTATCAGG	AAATGGGTTCTTCCACCTTTAAC	60	134
Az52504	ATCAT(5*5)	CACAAATTTGGAGCTTTATCAGG	AATGGGTTCTTCCACCTTTAACT	59	133
Az52761	TGA(3*7)	TTTGAACATGATCCCTCTCAGTT	TTTCTTCCCATATTCAAGCTCAA	60	116
Az52762	TGA(3*7)	TACTTCATGCAATGCTTTCCTTT	TTTCTTCCCATATTCAAGCTCAA	60	136
Az52763	TGA(3*7)	TTTGAACATGATCCCTCTCAGTT	TTCTTCCCATATTCAAGCTCAAG	60	115
Az52764	TGA(3*7)	TTTGAACATGATCCCTCTCAGTT	CGTTCTCATCATTCTTCTTCTGC	60	146
Az52765	TGA(3*7)	TTTGAACATGATCCCTCTCAGTT	GCGTTCTCATCATTCTTCTTCTG	60	147
Az52981	CT(2*8)	ACTTCAACTTTCAAATCCTTCCC	AAGAGTGTTGCGTCGATGATATT	60	151
Az52982	CT(2*8)	CCCTTCTATCTTCTTCTTCCCAA	CGAATAAAGGCTGAAATGGAAAT	61	89
Az52983	CT(2*8)	ACCCTTCTATCTTCTTCTTCCCA	CGAATAAAGGCTGAAATGGAAAT	61	90
Az52984	CT(2*8)	CCCTTCTATCTTCTTCTTCCCAA	GCGAAAACCGAGTTGAAGATAGT	61	154
Az52985	CT(2*8)	ACTTCAACTTTCAAATCCTTCCC	GCGAAAACCGAGTTGAAGATAGT	61	128
Az53111	TC(2*6)	GGTAACGGTTTCCGGTCAT	GAAACCCAACTTCATCATCAAAA	60	160
Az53112	TC(2*6)	GGTAACGGTTTCCGGTCATC	GAAACCCAACTTCATCATCAAAA	60	160
Az53113	TC(2*6)	AGGTCCGGCGAAGTTCTTT	GAAACCCAACTTCATCATCAAAA	60	119
Az53114	TC(2*6)	GGTCCGGCGAAGTTCTTT	GAAACCCAACTTCATCATCAAAA	60	118
Az53115	TC(2*6)	GGTAACGGTTTCCGGTCAT	AAACCCAACTTCATCATCAAAAT	59	159
Az53133	TTC(3*5)	ATAACAAACCGGGGCTATGTACT	TAATTCCAGCTTCCAATTCAAAA	60	137
Az53201	TA(2*7)	ATCATTTGGTCCCTTGCTTTAAT	TCTATATAGCCAGACACATCCGC	60	151
Az53202	TA(2*7)	AGTTCTTTTGAAGTTGCCCTTGT	TCTATATAGCCAGACACATCCGC	60	119
Az53203	TA(2*7)	AAGTTCTTTTGAAGTTGCCCTTG	TCTATATAGCCAGACACATCCGC	60	120
Az53204	TA(2*7)	CAAGTTCTTTTGAAGTTGCCCTT	TCTATATAGCCAGACACATCCGC	60	121
Az53205	TA(2*7)	GGTCCCTTGCTTTAATTGATTTG	TCTATATAGCCAGACACATCCGC	60	144
Az53541	TGT(3*6)	CCCCTCCTTCTTTTTAATTCCTT	AAAGGTGGAAGAAGCTGAGTGTT	61	114
Az53542	TGT(3*6)	CCCCTCCTTCTTTTTAATTCCTT	GAAGAAGCTGAGTGTTGTCACTG	59	107
Az53543	TGT(3*6)	CCCCTCCTTCTTTTTAATTCCTT	AAGAAGCTGAGTGTTGTCACTGC	61	106
Az53544	TGT(3*6)	TCCCCTCCTTCTTTTTAATTCCT	AAAGGTGGAAGAAGCTGAGTGTT	61	115
Az53545	TGT(3*6)	CTCCCCTCCTTCTTTTTAATTCC	AAAGGTGGAAGAAGCTGAGTGTT	61	116
Az53531	TGG(3*5)	AGGATTGGTGAAGAACGGATAAT	CCAAGTTTGGAATTGGATGATAA	60	97
Az53532	TGG(3*5)	ACGTCTTCGAATTTGAGGGTAAT	CCAAGTTTGGAATTGGATGATAA	60	128
Az53533	TGG(3*5)	AGGATTGGTGAAGAACGGATAAT	ACAAAATCAAACCAAGTTTGGAA	60	108
Az53534	TGG(3*5)	ACGTCTTCGAATTTGAGGGTAAT	ACAAAATCAAACCAAGTTTGGAA	60	139
Az53535	TGG(3*5)	AGGATTGGTGAAGAACGGATAAT	ACCAAGTTTGGAATTGGATGATA	60	98
Az53711	GGT(3*5)	GAGGTGGAACTGAACTTGTTTGT	CTCCTCCTTTAGGTCCTATCCAA	60	153
Az53712	GGT(3*5)	AGGTGGAACTGAACTTGTTTGTG	CTCCTCCTTTAGGTCCTATCCAA	60	152
Az53713	GGT(3*5)	GAGGTGGAACTGAACTTGTTTGT	TCCTCCTTTAGGTCCTATCCAAA	60	152
Az53714	GGT(3*5)	AGGTGGAACTGAACTTGTTTGTG	TCCTCCTTTAGGTCCTATCCAAA	60	151
Az53715	GGT(3*5)	GAACTGAACTTGTTTGTGCAGG	CTCCTCCTTTAGGTCCTATCCAA	60	147
Az54121	ATG(3*6)	CAAATTTGTCGCAGATTTTCATT	ATACTCATGAGGGGGTACTCGTT	60	138
Az54122	ATG(3*6)	AGTATGATCCAAACAACAAAGGG	ATACTCATGAGGGGGTACTCGTT	60	80
Az54123	ATG(3*6)	CAAATTTGTCGCAGATTTTCATT	GATACTCATGAGGGGGTACTCGT	61	139
Az54124	ATG(3*6)	CAAATTTGTCGCAGATTTTCATT	AGATACTCATGAGGGGGTACTCG	61	140
Az54125	ATG(3*6)	AGTATGATCCAAACAACAAAGGG	GATACTCATGAGGGGGTACTCGT	61	81
Az54152	CAGGAT(6*4)	AAAATTATGACCAACGGGAGG	CTGTGATGAGCATCATCTTCTTG	60	145
Az54153	CAGGAT(6*4)	AATTATGACCAACGGGAGGAG	CTGTGATGAGCATCATCTTCTTG	60	143
Az54151	TCC(3*5)	GTGCCATCTTCATCATCTTCTTC	TCCTTTGAGAGAAGAACTACCCC	60	147
Az54152	TCC(3*5)	TTCATCATCTTCTTCCTCTTTGG	TCCTTTGAGAGAAGAACTACCCC	60	139
Az54153	TCC(3*5)	ACAGTGCCATCTTCATCATCTTC	TCCTTTGAGAGAAGAACTACCCC	60	150
Az54154	TCC(3*5)	GACAGTGCCATCTTCATCATCTT	TCCTTTGAGAGAAGAACTACCCC	60	151
Az54155	TCC(3*5)	ACAGTGCCATCTTCATCATCTTC	CCCCTCCTTTGAGAGAAGAACTA	60	154
Az54371	AG(2*7)	AAGCTTCCAACTTTTCCTACCAC	TGTAAGACGTTGGGGTTACATTC	60	107
Az54372	AG(2*7)	AAGCTTCCAACTTTTCCTACCAC	TAAGACGTTGGGGTTACATTCTG	60	105
Az54373	AG(2*7)	AAGCTTCCAACTTTTCCTACCAC	GGATTTATGTAAGACGTTGGGGT	60	114
Az54374	AG(2*7)	AAGCTTCCAACTTTTCCTACCAC	AGGAACCGTAATGCTAATCAGTG	60	160
Az54375	AG(2*7)	AAGCTTCCAACTTTTCCTACCAC	AGGATTTATGTAAGACGTTGGGG	60	115
Az54311	AT(2*6)	ATTCGATATCAAAGGAGGGTCTC	TCCATAACGGAGAATCAAATCAC	60	147
Az54312	AT(2*6)	ATTCGATATCAAAGGAGGGTCTC	TAGGACCTTCCATAACGGAGAAT	60	155
Az54313	AT(2*6)	ATTCGATATCAAAGGAGGGTCTC	AATCACCCTCTGAGTTTTGGACT	60	130
Az54314	AT(2*6)	ATTCGATATCAAAGGAGGGTCTC	ATCAAATCACCCTCTGAGTTTTG	60	134
Az54315	AT(2*6)	ATTCGATATCAAAGGAGGGTCTC	CCTTCCATAACGGAGAATCAAAT	61	150
Az54331	AT(2*6)	TCCATAACGGAGAATCAAATCAC	ATTCGATATCAAAGGAGGGTCTC	60	147
Az54332	AT(2*6)	TAGGACCTTCCATAACGGAGAAT	ATTCGATATCAAAGGAGGGTCTC	60	155
Az54333	AT(2*6)	AATCACCCTCTGAGTTTTGGACT	ATTCGATATCAAAGGAGGGTCTC	60	130
Az54334	AT(2*6)	ATCAAATCACCCTCTGAGTTTTG	ATTCGATATCAAAGGAGGGTCTC	60	134
Az54335	AT(2*6)	CCTTCCATAACGGAGAATCAAAT	ATTCGATATCAAAGGAGGGTCTC	60	150
Az54471	TCA(3*5)	CTTCGGGATAGATATCCTTCGTT	TGAGAATGAAATCTGCAACAATG	60	99
Az54472	TCA(3*5)	CTTCGGGATAGATATCCTTCGTT	AATGAAATCTGCAACAATGGAAG	60	95
Az54473	TCA(3*5)	CTTCGGGATAGATATCCTTCGTT	TGAAATCTGCAACAATGGAAGTA	60	93
Az54474	TCA(3*5)	CTTCGGGATAGATATCCTTCGTT	TAGGAGCGTCTGTGCTTCTGTAT	60	156
Az54475	TCA(3*5)	CTTCGGGATAGATATCCTTCGTT	ATAGGAGCGTCTGTGCTTCTGTA	60	157
Az54721	AT(2*11)	TCAAGAAGCTGATGCCTTTATTC	TTGTTGGTGTGTTTTTGTTCAAG	60	159
Az54722	AT(2*11)	ATGAGCACAATAGGATGGAAATG	TTGTTGGTGTGTTTTTGTTCAAG	60	133
Az54723	AT(2*11)	TCAAGAAGCTGATGCCTTTATTC	GTTTTTGTTCAAGGGTGTGACAT	60	149
Az54724	AT(2*11)	ATGAGCACAATAGGATGGAAATG	GTTTTTGTTCAAGGGTGTGACAT	60	123
Az54725	AT(2*11)	TGTATGAGCACAATAGGATGGAA	TTGTTGGTGTGTTTTTGTTCAAG	60	136
Az54721	AT(2*11)	CACTCCCTTTTCTTTGGATTCTT	TTGTTGGTGTGTTTTTGTTCAAG	60	144
Az54722	AT(2*11)	TGATCTGTTGAACACTCCCTTTT	TTGTTGGTGTGTTTTTGTTCAAG	60	156
Az54723	AT(2*11)	CCTATGATCTGTTGAACACTCCC	TTGTTGGTGTGTTTTTGTTCAAG	60	160
Az54724	AT(2*11)	AACACTCCCTTTTCTTTGGATTC	TTGTTGGTGTGTTTTTGTTCAAG	60	146
Az54725	AT(2*11)	GAACACTCCCTTTTCTTTGGATT	TTGTTGGTGTGTTTTTGTTCAAG	60	147
Az54811	CTT(3*7)	TGAATGAAAACTTGATTGAGGCT	TGTTCTGAACTTCACTTCCTTCA	59	107
Az54812	CTT(3*7)	TGAATGAAAACTTGATTGAGGCT	TTGTTCTGAACTTCACTTCCTTCA	60	108
Az54813	CTT(3*7)	CACTCCTCTTCACTCCTCTTCAC	TGTTCTGAACTTCACTTCCTTCA	59	156
Az54814	CTT(3*7)	TTGAATGAAAACTTGATTGAGGC	TGTTCTGAACTTCACTTCCTTCA	59	108
Az54815	CTT(3*7)	TCACTCCTCTTCACTCCTCTTCA	TGTTCTGAACTTCACTTCCTTCA	59	157
Az54821	TC(2*6)	GCACTATAGAGCCACACAATCCT	GTGGGTGGGGTTATGAGTTTATT	60	122
Az54822	TC(2*6)	AGCACTATAGAGCCACACAATCC	GTGGGTGGGGTTATGAGTTTATT	60	123
Az54823	TC(2*6)	GCACTATAGAGCCACACAATCCT	TGGGAAAATTAAGTTGCTTTGTG	60	142
Az54824	TC(2*6)	GCACTATAGAGCCACACAATCCT	CCGGTAATTATTCTAGGATGGGA	60	160
Az54825	TC(2*6)	AGCACTATAGAGCCACACAATCC	AAAATTAAGTTGCTTTGTGGGTG	59	139
Az54831	AAG(3*5)	CCTATTAACACCCTCTTCGTTCC	GTCACTTCCTCTACCGGTTTCTT	60	121
Az54832	AAG(3*5)	CCCTATTAACACCCTCTTCGTTC	GTCACTTCCTCTACCGGTTTCTT	60	122
Az54833	AAG(3*5)	CCTATTAACACCCTCTTCGTTCC	TTCTTCCTCCTCATTAAGGCTTC	60	103
Az54834	AAG(3*5)	CCCTATTAACACCCTCTTCGTTC	TTCTTCCTCCTCATTAAGGCTTC	60	104
Az54835	AAG(3*5)	ATTAACACCCTCTTCGTTCCTCT	GTCACTTCCTCTACCGGTTTCTT	60	118
Az54861	GT(2*6)	GTCTTGCTATTTCTCGCTGTGAT	CGAGTGCTTCACTTCTTGATCTT	60	146
Az54862	GT(2*6)	TCCTCTCCTCTTGTGTTGATGAT	CGAGTGCTTCACTTCTTGATCTT	60	124
Az54863	GT(2*6)	ATCCTCTCCTCTTGTGTTGATGA	CGAGTGCTTCACTTCTTGATCTT	60	125
Az54864	GT(2*6)	GATCCTCTCCTCTTGTGTTGATG	CGAGTGCTTCACTTCTTGATCTT	60	126
Az54865	GT(2*6)	TGATCCTCTCCTCTTGTGTTGAT	CGAGTGCTTCACTTCTTGATCTT	60	127
Az54871	CCA(3*7)	CACAAATTCTCAAACTCAAAGGC	GAGACACTCCTTGTAGGAAATAA	60	139
Az54872	CCA(3*7)	CACAAATTCTCAAACTCAAACCC	TGAGACACTCCTTGTAGGAAACC	60	140
Az54873	CCA(3*7)	CACAAATTCTCAAACTCAAACCC	GTGGTTTTTGAGACACTCCTTGT	60	148
Az54874	CCA(3*7)	ACCAACGACACAAATTCTCAAAC	GAGACACTCCTTGTAGGAAACCA	60	147
Az54875	CCA(3*7)	ACCAACGACACAAATTCTCAAAC	TGAGACACTCCTTGTAGGAAACC	60	148
Az54881	TGA(3*5)	CCGTTGAGTTTTAGGTTGAAGAA	ATTGCTAGTTGTTCCCAAATTCA	60	147
Az54882	TGA(3*5)	CCGTTGAGTTTTAGGTTGAAGAA	TGTTCCCAAATTCAAATTACGAG	60	138
Az54883	TGA(3*5)	CCATGATAACAAAGTGACGTCTG	ATTGCTAGTTGTTCCCAAATTCA	60	118
Az54884	TGA(3*5)	CCGTTGAGTTTTAGGTTGAAGAA	TCCCAAATTCAAATTACGAGGTA	60	135
Az54885	TGA(3*5)	CCGTTGAGTTTTAGGTTGAAGAA	GTGGTTATTGCTAGTTGTTCCCA	60	153
Az54881	GAT(3*6)	AGCCTAAGGTCTCTGCTTCAGAT	ACCTGTCATGCCTTGTTTCTTTA	60	137
Az54882	GAT(3*6)	AGAAACGTGAGCTGAAAACAGAG	ACCTGTCATGCCTTGTTTCTTTA	60	86
Az54883	GAT(3*6)	AGCCTAAGGTCTCTGCTTCAGAT	TGCCTTGTTTCTTTATTCTCTGG	60	129
Az54884	GAT(3*6)	AGCCTAAGGTCTCTGCTTCAGAT	ATGATTTATCACCTGTCATGCCT	60	147
Az54885	GAT(3*6)	AGAAACGTGAGCTGAAAACAGAG	ATGATTTATCACCTGTCATGCCT	60	96
Az55191	TAT(3*5)	ATCGGCAGTGAGATGTGTTTTAT	AAACTTTACTCCTTGGAATTGTGA	58	144
Az55192	TAT(3*5)	ATAATCGGCAGTGAGATGTGTTT	AAACTTTACTCCTTGGAATTGTGA	58	147
Az55193	TAT(3*5)	ATCGGCAGTGAGATGTGTTTTAT	AAACTTTACTCCTTGGAATTGTGAC	59	144
Az55194	TAT(3*5)	ATAATCGGCAGTGAGATGTGTTT	AAACTTTACTCCTTGGAATTGTGAC	59	147
Az55195	TAT(3*5)	ATCGGCAGTGAGATGTGTTTTAT	AACTTTACTCCTTGGAATTGTGA	57	143
Az55141	AGA(3*6)	TTCTCACTGATTGATCCCAGTTT	GAGGTTAAAGCACCCTAACCCTA	60	157
Az55142	AGA(3*6)	TTCTCACTGATTGATCCCAGTTT	GCACCCTAACCCTAACATTTCTT	60	148
Az55143	AGA(3*6)	TTCTCACTGATTGATCCCAGTTT	AAGCACCCTAACCCTAACATTTC	60	150
Az55144	AGA(3*6)	TTGATCCCAGTTTGTTCTTCATT	GAGGTTAAAGCACCCTAACCCTA	60	147
Az55145	AGA(3*6)	TTGATCCCAGTTTGTTCTTCATT	GCACCCTAACCCTAACATTTCTT	60	138
Az55421	GGT(3*6)	AAGAATAGGTCACTTGGCTAGGG	GAAATCAATTACGCCAACTCCTC	61	142
Az55422	GGT(3*6)	AAGAATAGGTCACTTGGCTAGGG	GGTGAAATCAATTACGCCAACT	60	145
Az55423	GGT(3*6)	GAATAGGTCACTTGGCTAGGGAT	GAAATCAATTACGCCAACTCCTC	61	140
Az55424	GGT(3*6)	TGGAAGAATAGGTCACTTGGCTA	GAAATCAATTACGCCAACTCCTC	61	145
Az55425	GGT(3*6)	GAGGAGGAGGACCTGAGTGTTAT	GTCTCCGTATCCTACCATCACC	60	117
Az55441	AG(2*10)	GCAGAAAAGAAAAAGAGAAACCA	TGCAGTGTACGAAGAGAAGACAA	60	98
Az55442	AG(2*10)	GCAGAAAAGAAAAAGAGAAACCA	TTGCAGTGTACGAAGAGAAGACA	60	99
Az55443	AG(2*10)	GCAGAAAAGAAAAAGAGAAACCA	TGTTGCAGTGTACGAAGAGAAGA	60	101
Az55444	AG(2*10)	CCAACAAAGCACAAAAACAAAA	TGCAGTGTACGAAGAGAAGACAA	60	127
Az55445	AG(2*10)	CCAACAAAGCACAAAAACAAAA	TTGCAGTGTACGAAGAGAAGACA	60	128
Az55495	ATG(3*6)	TTTACAGTAGAACTCCAACCCCC	CTGCACATAACAAGCACACTTCT	60	113
Az55411	AGG(3*5)	ACATGTTGGATTCAAGAGCAAAG	CAAGGAGTTTGGTTGAATCAGTT	60	115
Az55412	AGG(3*5)	AGACACATGTTGGATTCAAGAGC	CATAGCAAGGAGTTTGGTTGAAT	60	124
Az55413	AGG(3*5)	AGACACATGTTGGATTCAAGAGC	CAAGGAGTTTGGTTGAATCAGTT	60	119
Az55414	AGG(3*5)	ACATGTTGGATTCAAGAGCAAAG	TAACCATAGCAAGGAGTTTGGTT	59	124
Az55415	AGG(3*5)	AGACACATGTTGGATTCAAGAGC	TAACCATAGCAAGGAGTTTGGTT	59	128
Az55641	CTC(3*5)	GTTACCGTTTACTGTTCGTCCAA	ATATTCTTTCCTCTTCCTCCGAA	60	104
Az55642	CTC(3*5)	GTTACCGTTTACTGTTCGTCCAA	AATATTCTTTCCTCTTCCTCCGA	60	105
Az55643	CTC(3*5)	GTTACCGTTTACTGTTCGTCCAA	CAATATTCTTTCCTCTTCCTCCG	60	106
Az55644	CTC(3*5)	GTTACCGTTTACTGTTCGTCCAA	TATTCTTTCCTCTTCCTCCGAAA	61	103
Az55645	CTC(3*5)	GTTACCGTTTACTGTTCGTCCAA	ATTACGCCTTCCTCTTTCTCAAA	61	153
Az55671	GAG(3*5)	AAGTTTGTTGTTGAAGAAGGGGT	CACCAAGTCATAGACTCCTTTGG	60	142
Az55672	GAG(3*5)	AAGTTTGTTGTTGAAGAAGGGGT	GCACCAAGTCATAGACTCCTTTG	60	143
Az55673	GAG(3*5)	AAGTTTGTTGTTGAAGAAGGGGT	ATATGACAATAGCGCACCAAGTC	60	156
Az55674	GAG(3*5)	AAGTTTGTTGTTGAAGAAGGGGT	ACAACAAATGGGTTCACAAAAAT	60	102
Az55675	GAG(3*5)	TTGTTGAGGACGTGCTTCATTAT	CACCAAGTCATAGACTCCTTTGG	60	108
Az55631	AG(2*10)	AGAGAAGTTCGAAAGGAGACCC	GTAACTCTGGCATAACAGAACCC	59	159
Az55632	AG(2*10)	AGAGAAGTTCGAAAGGAGACCC	AGTAACTCTGGCATAACAGAACCC	60	160
Az55633	AG(2*10)	CAGAGAAGTTCGAAAGGAGACC	GTAACTCTGGCATAACAGAACCC	59	160
Az55634	AG(2*10)	AGACCCCTTTTGTTTCCTGAAGT	GTAACTCTGGCATAACAGAACCC	59	143
Az55635	AG(2*10)	AGACCCCTTTTGTTTCCTGAAGT	CGGGAAGTAACTCTGGCATAAC	60	149
Az55631	AG(2*6)	GGGGAAAAGAGAAGAATAAATGC	CAATCACTGCAACAACCAATTTA	60	92
Az55632	AG(2*6)	CTGTTATGCCAGAGTTACTTCCC	CAATCACTGCAACAACCAATTTA	60	151
Az55633	AG(2*6)	GGGGAAAAGAGAAGAATAAATGC	AGAAATCAATCACTGCAACAACC	60	98
Az55634	AG(2*6)	GGGGAAAAGAGAAGAATAAATGC	TAAGCAGAAGAACAAGGCTACCA	60	144
Az55635	AG(2*6)	GGGGAAAAGAGAAGAATAAATGC	CTACCACGAAACCCTTTAGATGA	60	127
Az55715	CAA(3*7)	TCTTCTCTTTCTCACACCAGGAA	TTGTTGTTGTCGTCGGTGTATAG	60	125
Az55711	TTG(3*7)	TTGTTGTTGTCGTCGGTGTATAG	GCCAAGAACTCCTTCAGTATTCA	60	97
Az55712	TTG(3*7)	TACTTCCATTGTCGTTGTTGTTG	GCCAAGAACTCCTTCAGTATTCA	60	111
Az55713	TTG(3*7)	TGTTACTTCCATTGTCGTTGTTG	GCCAAGAACTCCTTCAGTATTCA	60	114
Az55714	TTG(3*7)	ACGTTGTTACTTCCATTGTCGTT	GCCAAGAACTCCTTCAGTATTCA	60	118
Az55715	TTG(3*7)	TTGTTGTTGTCGTCGGTGTATAG	TCTTCTCTTTCTCACACCAGGAA	60	125
Az55951	GAG(3*5)	CGGAGGAAGAGAAGAAAAAGAAG	GACTTACTTATGCCCGTGACAAC	60	158
Az55952	GAG(3*5)	CGGAGGAAGAGAAGAAAAAGAAG	AGACTTACTTATGCCCGTGACAA	60	159
Az55955	GAG(3*5)	GAAAAAGAAGGAGGAGGAGAAGA	GACTTACTTATGCCCGTGACAAC	60	145
Az56071	TTCATC(6*4)	ACCCATTCCGAATCATAATCTTC	AAGGTGAAGGTTTTCAAGGTCAT	60	128
Az56072	TTCATC(6*4)	ACCCATTCCGAATCATAATCTTC	GATTCCTGGAGTAAAGGTGAAGG	60	141
Az56073	TTCATC(6*4)	ACCCATTCCGAATCATAATCTTC	GGTGAAGGTTTTCAAGGTCATAA	59	126
Az56074	TTCATC(6*4)	CCATTCCGAATCATAATCTTCAT	AAGGTGAAGGTTTTCAAGGTCAT	60	126
Az56075	TTCATC(6*4)	CACCCATTCCGAATCATAATCT	CCTGGAGTAAAGGTGAAGGTTTT	60	138
Az56071	GATGAA(6*4)	TCTGAGGGTTTTGAGGATAGTGA	GATTGCATAGTCTCCAATTTTGC	60	158
Az56072	GATGAA(6*4)	GATGAGGAAGATTCTGAGGGTTT	TCTGCAAGTGTTTCATCATCATC	60	143
Az56073	GATGAA(6*4)	GATGAGGAAGATTCTGAGGGTTT	AGTCTGCAAGTGTTTCATCATCA	60	145
Az56074	GATGAA(6*4)	AGGAAGATTCTGAGGGTTTTGAG	TCTGCAAGTGTTTCATCATCATC	60	139
Az56075	GATGAA(6*4)	AGGAAGATTCTGAGGGTTTTGAG	AGTCTGCAAGTGTTTCATCATCA	60	141
Az56561	GAA(3*5)	AATGGTTATTTGGAGGCCATATT	GTACTTGGTGGTGGGATTAAACA	60	144
Az56562	GAA(3*5)	AATGGTTATTTGGAGGCCATATT	CAAAGTACTTGGTGGTGGGATTA	60	148
Az56563	GAA(3*5)	TAAATGGTTATTTGGAGGCCATA	GTACTTGGTGGTGGGATTAAACA	60	146
Az56564	GAA(3*5)	CTAAATGGTTATTTGGAGGCCAT	GTACTTGGTGGTGGGATTAAACA	60	147
Az56565	GAA(3*5)	ATGGCTAAATGGTTATTTGGAGG	GTACTTGGTGGTGGGATTAAACA	60	151
Az56611	GAG(3*5)	GTTCTGAGAAAGGGTTGATGTTG	TCATTTCCTCTTCTTACTGGGTG	60	132
Az56612	GAG(3*5)	TGTTCTGAGAAAGGGTTGATGTT	TCATTTCCTCTTCTTACTGGGTG	60	133
Az56613	GAG(3*5)	TTGTTCTGAGAAAGGGTTGATGT	TCATTTCCTCTTCTTACTGGGTG	60	134
Az56614	GAG(3*5)	GTTGTTCTGAGAAAGGGTTGATG	TCATTTCCTCTTCTTACTGGGTG	60	135
Az56615	GAG(3*5)	TGTTGTTCTGAGAAAGGGTTGAT	TCATTTCCTCTTCTTACTGGGTG	60	136
Az57081	TC(2*6)	CTGGAGACAGTACTTCAATTGCC	GCATTCCTATCTCGGGTATCTCT	60	142
Az57082	TC(2*6)	TTCAATTGCCCTATTCATGATCT	GCATTCCTATCTCGGGTATCTCT	60	129
Az57085	TC(2*6)	TCAATTGCCCTATTCATGATCTC	GCATTCCTATCTCGGGTATCTCT	60	128
Az57101	AG(2*6)	TTGCTGGAAAAATATCAGCAAGT	TATTTCCCCCTTCAATAAGTGTG	59	147
Az57102	AG(2*6)	TTGGAAAAATTGCTGGAAAAATA	TATTTCCCCCTTCAATAAGTGTG	59	156
Az57103	AG(2*6)	GCTGGAAAAATATCAGCAAGTGT	TATTTCCCCCTTCAATAAGTGTG	59	145
Az57104	AG(2*6)	TTGCTGGAAAAATATCAGCAAGT	GCTTTTCTATTTCCCCCTTCAAT	61	154
Az57105	AG(2*6)	TTGCTGGAAAAATATCAGCAAGT	GCCTGTTCCTTCTTTCAGAATTA	59	96
Az57741	GTG(3*5)	AACATGCCCTTTTCTGAGTTCTT	CTTAACTTCACCCACGTCTTCAC	60	108
Az57742	GTG(3*5)	AACATGCCCTTTTCTGAGTTCTT	ACTTAACTTCACCCACGTCTTCA	60	109
Az57743	GTG(3*5)	AACATGCCCTTTTCTGAGTTCTT	CCACCATTGTCACTTCTATGTCA	60	142
Az57744	GTG(3*5)	AACATGCCCTTTTCTGAGTTCTT	AGCAATGCCAGACTTAACTTCAC	60	120
Az57745	GTG(3*5)	AACATGCCCTTTTCTGAGTTCTT	GTCAGCAATGCCAGACTTAACTT	60	123
Az57791	TCA(3*5)	TTGATTGTGCACTATTATCCTCG	ACTATGATATGGCTTCCGTACCC	60	129
Az57792	TCA(3*5)	CTTGATTGTGCACTATTATCCTCG	ACTATGATATGGCTTCCGTACCC	60	130
Az57793	TCA(3*5)	TTGATTGTGCACTATTATCCTCGT	ACTATGATATGGCTTCCGTACCC	60	129
Az57794	TCA(3*5)	AACAGACCCGAAACTTGATTGT	ACTATGATATGGCTTCCGTACCC	60	143
Az57795	TCA(3*5)	TTGATTGTGCACTATTATCCTCG	TGGATGATGATGAAGAAGATGGT	61	153
Az57711	CAA(3*5)	GGTCCTAATTCTCTCACTGCTCA	ATGGATTCTCACATCAGCATCTT	60	159
Az57712	CAA(3*5)	TGGTCCTAATTCTCTCACTGCTC	ATGGATTCTCACATCAGCATCTT	60	160
Az57713	CAA(3*5)	TGAAAAAGAAACAGGTGGTCCTA	CTATTGAGGGCTTCTCTCCATTT	60	98
Az57714	CAA(3*5)	AGAGGTGGGTTTGAAAAAGAAAC	CTATTGAGGGCTTCTCTCCATTT	60	109
Az57715	CAA(3*5)	GGTCCTAATTCTCTCACTGCTCA	CTATTGAGGGCTTCTCTCCATTT	60	82
Az57731	TTG(3*5)	ATGGATTCTCACATCAGCATCTT	GGTCCTAATTCTCTCACTGCTCA	60	159
Az57732	TTG(3*5)	ATGGATTCTCACATCAGCATCTT	TGGTCCTAATTCTCTCACTGCTC	60	160
Az57733	TTG(3*5)	CTATTGAGGGCTTCTCTCCATTT	TGAAAAAGAAACAGGTGGTCCTA	60	98
Az57734	TTG(3*5)	CTATTGAGGGCTTCTCTCCATTT	AGAGGTGGGTTTGAAAAAGAAAC	60	109
Az57735	TTG(3*5)	CTATTGAGGGCTTCTCTCCATTT	GGTCCTAATTCTCTCACTGCTCA	60	82
Az57911	ATTT(4*5)	GATGGATAGAGTTCGTGAGGAAA	CGAAAGCAATAACGTGACAAAAT	60	125
Az57912	ATTT(4*5)	GTGATGGATAGAGTTCGTGAGGA	CGAAAGCAATAACGTGACAAAAT	60	127
Az57913	ATTT(4*5)	GATGGATAGAGTTCGTGAGGAAA	AAAGCAATAACGTGACAAAATCC	59	123
Az57914	ATTT(4*5)	GTTCGTGAGGAAATTGAATTGAT	CGAAAGCAATAACGTGACAAAAT	60	115
Az57915	ATTT(4*5)	GTGATGGATAGAGTTCGTGAGGA	AAAGCAATAACGTGACAAAATCC	59	125
Az57931	AAAT(4*5)	CGAAAGCAATAACGTGACAAAAT	GATGGATAGAGTTCGTGAGGAAA	60	125
Az57932	AAAT(4*5)	CGAAAGCAATAACGTGACAAAAT	GTGATGGATAGAGTTCGTGAGGA	61	127
Az57933	AAAT(4*5)	AAAGCAATAACGTGACAAAATCC	GATGGATAGAGTTCGTGAGGAAA	60	123
Az57934	AAAT(4*5)	CGAAAGCAATAACGTGACAAAAT	GTTCGTGAGGAAATTGAATTGAT	59	115
Az57935	AAAT(4*5)	AAAGCAATAACGTGACAAAATCC	GTGATGGATAGAGTTCGTGAGGA	61	125
Az57931	GA(2*6)	TAATGGCGAAATGGAGAGTGTAT	CTCCATCTTCAACGCTACAAAAC	60	160
Az57932	GA(2*6)	TAATGGCGAAATGGAGAGTGTAT	CATCTTCAACGCTACAAAACAAA	59	157
Az57933	GA(2*6)	TAATGGCGAAATGGAGAGTGTAT	TCTTCAACGCTACAAAACAAAAA	59	155
Az57934	GA(2*6)	ACTTTGATTAATGGCGAAATGG	CTTTTCTCCTTCACGAGACTTCA	60	82
Az57935	GA(2*6)	TAATGGCGAAATGGAGAGTGTAT	CCATCTTCAACGCTACAAAACA	60	158
Az57931	TC(2*6)	CTTTTCTCCTTCACGAGACTTCA	CTCTTCAAAACTGGATCTGGATG	60	148
Az57932	TC(2*6)	CTTTTCTCCTTCACGAGACTTCA	AACGTTGACTCTTCAAAACTGGA	60	156
Az57935	TC(2*6)	CTTTTCTCCTTCACGAGACTTCA	GACTCTTCAAAACTGGATCTGGA	60	150
Az58011	GA(2*9)	AGGCTTCAATTAGCTTCACACTG	GTGGCCTCAACAAATGAATAGAG	60	86
Az58012	GA(2*9)	CCTAGGCTTCAATTAGCTTCACA	GTGGCCTCAACAAATGAATAGAG	60	89
Az58013	GA(2*9)	TTGACTTGAATGGTTTTCTGGTT	GTGGCCTCAACAAATGAATAGAG	60	160
Az58014	GA(2*9)	GGTTGATGAGTGCAAGGTTTATC	GTGGCCTCAACAAATGAATAGAG	60	141
Az58015	GA(2*9)	TTGACTTGAATGGTTTTCTGGTT	AATGAATAGAGACCACTGGGGAT	60	148
Az58081	TA(2*7)	CCCTGCAAAATAATTTCAAACAC	CATGATGACAAGATCAAACGAAA	60	144
Az58082	TA(2*7)	CCCTGCAAAATAATTTCAAACAC	AAGTTATGAAGACAGCATCAGGC	60	122
Az58083	TA(2*7)	ACCCCTGCAAAATAATTTCAAAC	CATGATGACAAGATCAAACGAAA	60	146
Az58084	TA(2*7)	GTCAACAGAAATTGAATCAACCC	AAGTTATGAAGACAGCATCAGGC	60	143
Az58085	TA(2*7)	ACCCCTGCAAAATAATTTCAAAC	AAGTTATGAAGACAGCATCAGGC	60	124
Az58631	GGT(3*5)	GGTCTTCAGCTTTTGTGTTGTTT	AGCAGTGGTATCATCGTCTGAAT	60	151
Az58632	GGT(3*5)	GGTCTTCAGCTTTTGTGTTGTTT	TACACAGCAGTGGTATCATCGTC	60	156
Az58633	GGT(3*5)	GAAGAATCCTTATGGGGAACATT	AGCAGTGGTATCATCGTCTGAAT	60	116
Az58634	GGT(3*5)	GAAGAATCCTTATGGGGAACATT	TACACAGCAGTGGTATCATCGTC	60	121
Az58635	GGT(3*5)	ATGGGGAACATTTATCTGGTACA	AGCAGTGGTATCATCGTCTGAAT	60	105
Az58891	TC(2*6)	AAGGACAGATCCAAAACCTCTTC	GAGGGTTAGGGTTAGGATAATCG	59	133
Az58892	TC(2*6)	GAAGGACAGATCCAAAACCTCTT	GAGGGTTAGGGTTAGGATAATCG	59	134
Az58893	TC(2*6)	AAGGACAGATCCAAAACCTCTTC	CCGAGGGTTAGGGTTAGGATAAT	61	135
Az58894	TC(2*6)	GAAGGACAGATCCAAAACCTCTT	CCGAGGGTTAGGGTTAGGATAAT	61	136
Az58895	TC(2*6)	CAGATCCAAAACCTCTTCGTCTA	GAGGGTTAGGGTTAGGATAATCG	59	128
Az58131	CAT(3*5)	CAAATGGGCATAGAGTTTCACAT	CAGACATTCTGTGTTGTTCCTCA	60	153
Az58132	CAT(3*5)	TTTCACATACCCTAACAATCCCA	CAGACATTCTGTGTTGTTCCTCA	60	138
Az58133	CAT(3*5)	TCACATACCCTAACAATCCCATT	CAGACATTCTGTGTTGTTCCTCA	60	136
Az58134	CAT(3*5)	TTCACATACCCTAACAATCCCAT	CAGACATTCTGTGTTGTTCCTCA	60	137
Az58135	CAT(3*5)	GGGCATAGAGTTTCACATACCCT	CAGACATTCTGTGTTGTTCCTCA	60	148
Az58331	GAT(3*5)	CAGACATTCTGTGTTGTTCCTCA	CAAATGGGCATAGAGTTTCACAT	60	153
Az58332	GAT(3*5)	CAGACATTCTGTGTTGTTCCTCA	TTTCACATACCCTAACAATCCCA	60	138
Az58333	GAT(3*5)	CAGACATTCTGTGTTGTTCCTCA	TCACATACCCTAACAATCCCATT	59	136
Az58334	GAT(3*5)	CAGACATTCTGTGTTGTTCCTCA	TTCACATACCCTAACAATCCCAT	59	137
Az58335	GAT(3*5)	CAGACATTCTGTGTTGTTCCTCA	GGGCATAGAGTTTCACATACCCT	61	148
Az59131	AG(2*6)	TTGGATTCAATGATGGTTAAAGG	TTTGTGAAACTACACTCCCCACT	60	160
Az59132	AG(2*6)	AAAGGGACAGTGTCATCATCAGT	TTTGTGAAACTACACTCCCCACT	60	142
Az59133	AG(2*6)	GAAAGGAGATTTCCAGCTAGAGG	TTATGTCAAACGCCAATTCTTCT	60	135
Az59134	AG(2*6)	AGGAGAAAGGAGATTTCCAGCTA	TTATGTCAAACGCCAATTCTTCT	60	139
Az59135	AG(2*6)	TTGGATTCAATGATGGTTAAAGG	TGTGAAACTACACTCCCCACTCT	60	158
Az59141	GAC(3*6)	GACCATGACCTTTCTCTCTTCCT	GAGATGATGGTCATCAAATCCAT	60	85
Az59142	GAC(3*6)	AGACCATGACCTTTCTCTCTTCC	GAGATGATGGTCATCAAATCCAT	60	86
Az59144	GAC(3*6)	TGCATACCTCACTTTCACTTCCT	GAGATGATGGTCATCAAATCCAT	60	141
Az59145	GAC(3*6)	CTGCATACCTCACTTTCACTTCC	GAGATGATGGTCATCAAATCCAT	60	142
Az59141	TCG(3*6)	GAGATGATGGTCATCAAATCCAT	GACCATGACCTTTCTCTCTTCCT	60	85
Az59142	TCG(3*6)	GAGATGATGGTCATCAAATCCAT	AGACCATGACCTTTCTCTCTTCC	60	86
Az59144	TCG(3*6)	GAGATGATGGTCATCAAATCCAT	TGCATACCTCACTTTCACTTCCT	60	141
Az59145	TCG(3*6)	GAGATGATGGTCATCAAATCCAT	CTGCATACCTCACTTTCACTTCC	60	142
Az59371	TA(2*7)	CATGTTCATGGTGACCACTTTTA	AAACCATTTTATGCTATTGACCAAA	60	129
Az59372	TA(2*7)	CATGTTCATGGTGACCACTTTTA	AAAAACCATTTTATGCTATTGACCA	60	131
Az59373	TA(2*7)	CATGTTCATGGTGACCACTTTTA	AACCATTTTATGCTATTGACCAAA	59	128
Az59374	TA(2*7)	CATGTTCATGGTGACCACTTTTA	AAAACCATTTTATGCTATTGACCA	59	130
Az59375	TA(2*7)	TCATGGTGACCACTTTTAGCATA	AAACCATTTTATGCTATTGACCAAA	60	124
Az59781	ATC(3*5)	CATTTCAATCCCTTCTACACGAG	TTGGTGATTTGATAAGAACCGTC	60	159
Az59782	ATC(3*5)	CATTTCAATCCCTTCTACACGAG	TTTGGTGATTTGATAAGAACCGT	60	160
Az59783	ATC(3*5)	CATTTCAATCCCTTCTACACGAG	GTGATTTGATAAGAACCGTCCAC	60	156
Az59784	ATC(3*5)	ACACGAGACAAACCGACTTTTTA	TTGGTGATTTGATAAGAACCGTC	60	143
Az59785	ATC(3*5)	TACACGAGACAAACCGACTTTTT	TTGGTGATTTGATAAGAACCGTC	60	144
Az60201	ATT(3*5)	AAGTTAGCAGGGTATCACCAAAA	GACCTGCATAATTACCAGATTGC	60	151
Az60202	ATT(3*5)	AAAGTTAGCAGGGTATCACCAAA	GACCTGCATAATTACCAGATTGC	60	152
Az60203	ATT(3*5)	AAGTTAGCAGGGTATCACCAAAAG	GACCTGCATAATTACCAGATTGC	60	151
Az60204	ATT(3*5)	GTTAGCAGGGTATCACCAAAAGG	GACCTGCATAATTACCAGATTGC	60	149
Az60205	ATT(3*5)	AGTTAGCAGGGTATCACCAAAAG	GACCTGCATAATTACCAGATTGC	60	150
Az60591	TCA(3*5)	CCAGAGACTTCCATCATCATCTC	AAAAGGTGAACGATTTCTTGGAG	61	117
Az60592	TCA(3*5)	GAGACTTCCATCATCATCTCCAC	GAAAAGGTGAACGATTTCTTGG	60	115
Az60593	TCA(3*5)	GAGACTTCCATCATCATCTCCAC	GGAAAAGGTGAACGATTTCTTG	60	116
Az60594	TCA(3*5)	AGAGACTTCCATCATCATCTCCA	GAAAAGGTGAACGATTTCTTGG	60	116
Az60595	TCA(3*5)	CAGAGACTTCCATCATCATCTCC	AAAAGGTGAACGATTTCTTGGA	60	116
Az60831	GA(2*7)	CTAGTTGAATTTTGCCATTGGAG	CTGAACAGTGAGCACAATCTCTG	60	157
Az60832	GA(2*7)	CAAATGCCTCTGGATAAGTTCTG	CTGAACAGTGAGCACAATCTCTG	60	130
Az60833	GA(2*7)	TTCAAATGCCTCTGGATAAGTTC	CTGAACAGTGAGCACAATCTCTG	60	132
Az60834	GA(2*7)	TCAAATGCCTCTGGATAAGTTCT	CTGAACAGTGAGCACAATCTCTG	60	131
Az60835	GA(2*7)	CTAGTTGAATTTTGCCATTGGAG	AACAGTGAGCACAATCTCTGAGG	61	154
Az61051	CT(2*7)	TTCAAGAGCATACCAAACCCTAA	ATTCATATGTCCATAAAGCCACG	60	150
Az61052	CT(2*7)	ACCAAACCCTAATATCAATGCCT	ATTCATATGTCCATAAAGCCACG	60	139
Az61053	CT(2*7)	GCTATTCCTTCAAGAGCATACCA	ATTCATATGTCCATAAAGCCACG	60	158
Az61054	CT(2*7)	CTTCAAGAGCATACCAAACCCTA	ATTCATATGTCCATAAAGCCACG	60	151
Az61055	CT(2*7)	TATCAATGCCTTCTTCAGCTTCT	ATTCATATGTCCATAAAGCCACG	60	127
Az61051	AC(2*7)	ACGCATTAGTTCGATTGATTGAT	CACCACAAACTATTCCGGTACAT	60	124
Az61052	AC(2*7)	ATCACGCATTAGTTCGATTGATT	CACCACAAACTATTCCGGTACAT	60	127
Az61053	AC(2*7)	AATTCATTGTATCATCGAGTGCC	CACCACAAACTATTCCGGTACAT	60	101
Az61054	AC(2*7)	AATTCATTGTATCATCGAGTGCC	CAAGATGAAGATGACATGAGCAG	60	159
Az61055	AC(2*7)	AATTCATTGTATCATCGAGTGCC	CCTAATCACCACAAACTATTCCG	60	107
Az61241	AT(2*6)	CCACACTGTACAAAGTTACAAACCA	GAGAATCAAGACATGAAGCATCC	60	131
Az61242	AT(2*6)	GCTGTGCTGGCAAGTTTCTAAC	GAGAATCAAGACATGAAGCATCC	60	159
Az61243	AT(2*6)	TCCACACTGTACAAAGTTACAAACC	GAGAATCAAGACATGAAGCATCC	60	132
Az61244	AT(2*6)	GCTGTGCTGGCAAGTTTCTAA	GAGAATCAAGACATGAAGCATCC	60	159
Az61245	AT(2*6)	CCACACTGTACAAAGTTACAAACCA	ACATGAAGCATCCTGTTCAAGTC	61	121
Az61755	AGA(3*6)	TCCACTTGATAAGAGAGACCACA	TTCAAGTCCCTATCTTCATCGAC	60	157
Az62051	GAA(3*7)	CACCACTCAAGTTTGCAAAGAA	CCCTCTCTTCACAATAACCAATG	60	159
Az62052	GAA(3*7)	CACCACTCAAGTTTGCAAAGAA	ACCAATGTTTTCCGTCAAATAAA	60	143
Az62053	GAA(3*7)	CACCACTCAAGTTTGCAAAGAA	AACCAATGTTTTCCGTCAAATAA	60	144
Az62054	GAA(3*7)	CACCACTCAAGTTTGCAAAGAA	AAATAAATTTCCTTTCCACCGTC	60	127
Az62055	GAA(3*7)	CACCACTCAAGTTTGCAAAGAA	ATAAATTTCCTTTCCACCGTCAC	60	125
Az62071	TCT(3*5)	TTTTCCATCACCACTCTCATCTT	AGAGATCCTGCAATTAGGCTCTT	60	102
Az62072	TCT(3*5)	CCAGCATCCTTATCCTCTTCTTT	AGAGATCCTGCAATTAGGCTCTT	60	134
Az62073	TCT(3*5)	ACTCCAGCATCCTTATCCTCTTC	AGAGATCCTGCAATTAGGCTCTT	60	137
Az62074	TCT(3*5)	CATCACCACTCTCATCTTCTTCC	AGAGATCCTGCAATTAGGCTCTT	60	97
Az62075	TCT(3*5)	CCATCACCACTCTCATCTTCTTC	AGAGATCCTGCAATTAGGCTCTT	60	98
Az62461	TG(2*8)	ATCCCCGTTGATATCTTGTGTTT	TGCAAAAATTAAGGAGAAAAGGA	59	135
Az62462	TG(2*8)	AATCCCCGTTGATATCTTGTGTT	TGCAAAAATTAAGGAGAAAAGGA	59	136
Az62463	TG(2*8)	CCCCGTTGATATCTTGTGTTTT	TGCAAAAATTAAGGAGAAAAGGA	59	133
Az62464	TG(2*8)	CCCCGTTGATATCTTGTGTTTTT	TGCAAAAATTAAGGAGAAAAGGA	59	133
Az62465	TG(2*8)	GAATCCCCGTTGATATCTTGTGT	TGCAAAAATTAAGGAGAAAAGGA	59	137
Az62941	TCC(3*5)	TTTTCTTCCTTCCTTCAACTTCC	AAGATGAATTCCTTTCCATTGCT	60	106
Az62942	TCC(3*5)	TAACACTCTCGTTTTCGTTCACA	AAGATGAATTCCTTTCCATTGCT	60	142
Az62943	TCC(3*5)	CTTCCTTCAACTTCCACTGTGAC	AAGATGAATTCCTTTCCATTGCT	60	98
Az62944	TCC(3*5)	CGTTCACAGGACAAGACGTTATT	AAGATGAATTCCTTTCCATTGCT	60	127
Az62945	TCC(3*5)	TCTTCCTTCCTTCAACTTCCACT	AAGATGAATTCCTTTCCATTGCT	60	103
Az63031	AT(2*6)	CTAAGGTGTACCCTAACCTGGCT	TACTTTTAACCGTTCATCTTGCC	60	93
Az63032	AT(2*6)	TGTACCCTAACCTGGCTTAAACA	TACTTTTAACCGTTCATCTTGCC	60	87
Az63033	AT(2*6)	TAAGGTGTACCCTAACCTGGCTT	TACTTTTAACCGTTCATCTTGCC	60	92
Az63034	AT(2*6)	TGAAAGACAAAGGAACATTAGGG	TACTTTTAACCGTTCATCTTGCC	60	159
Az63035	AT(2*6)	GGTGTACCCTAACCTGGCTTAAA	TACTTTTAACCGTTCATCTTGCC	60	89
Az63111	TGGTGC(6*4)	CTTAGCGGTGGTCTGTTAGTAGC	ACCTAACCATCCTTCTCTTTTGC	60	160
Az63112	TGGTGC(6*4)	CTTAGCGGTGGTCTGTTAGTAGC	TTCCAATGCTTCTTCTTTTCAAG	60	133
Az63113	TGGTGC(6*4)	CTTAGCGGTGGTCTGTTAGTAGC	CTTCCAATGCTTCTTCTTTTCAA	60	134
Az63114	TGGTGC(6*4)	GCTTAGCGGTGGTCTGTTAGTAG	TTCCAATGCTTCTTCTTTTCAAG	60	134
Az63115	TGGTGC(6*4)	GCTTAGCGGTGGTCTGTTAGTAG	CTTCCAATGCTTCTTCTTTTCAA	60	135
Az63131	TA(2*10)	CAATTTTCTAGGCAGAGAAACCA	GTACCACCATTCTTGCACTTAGG	60	137
Az63132	TA(2*10)	GCAGAGAAACCAAGTGTGAACTC	GTACCACCATTCTTGCACTTAGG	60	126
Az63133	TA(2*10)	CAAGTGTGAACTCATGAGGATTG	GTACCACCATTCTTGCACTTAGG	60	116
Az63134	TA(2*10)	TCTAGGCAGAGAAACCAAGTGTG	GTACCACCATTCTTGCACTTAGG	60	131
Az63135	TA(2*10)	AAGTGTGAACTCATGAGGATTGAA	GTACCACCATTCTTGCACTTAGG	60	115
Az63293	TA(2*8)	AAAAGGAAGATTGCTTCCAACTC	GGATTCCATGTCTGTCACAAGTT	60	129
Az63294	TA(2*8)	CTTACTGCATGAAGGTGAAGTGA	AGGACAGTGTTTCGAACTTCTTG	60	130
Az63441	TG(2*8)	TGGCAGTCTATTGCATTGTTATG	TAAACATAGGCTGGATTCTTGGA	60	130
Az63442	TG(2*8)	ATCTTGGCAGTCTATTGCATTGT	TAAACATAGGCTGGATTCTTGGA	60	134
Az63443	TG(2*8)	TATTGCATTGTTATGGCTGTTTG	TAAACATAGGCTGGATTCTTGGA	60	122
Az63444	TG(2*8)	TAAGCCGTTATCTTGGCAGTCTA	TAAACATAGGCTGGATTCTTGGA	60	143
Az63445	TG(2*8)	AGCCGTTATCTTGGCAGTCTATT	TAAACATAGGCTGGATTCTTGGA	60	141
Az63851	ATC(3*5)	TGGAACATAGATGAAAACCAACC	GAGGTTCTTAGCAGTGATAGCGA	60	104
Az63853	ATC(3*5)	TGGAACATAGATGAAAACCAACC	GGCTAAAGAACAAGGGGAGAGTA	60	141
Az63854	ATC(3*5)	TGGAACATAGATGAAAACCAACC	ACTTTCTGGCTAAAGAACAAGGG	60	148
Az63855	ATC(3*5)	GATGAAAACCAACCCTTTTTCTT	GAGGTTCTTAGCAGTGATAGCGA	60	95
Az63851	GAT(3*5)	GAGGTTCTTAGCAGTGATAGCGA	TGGAACATAGATGAAAACCAACC	60	104
Az63852	GAT(3*5)	AACAAGGGGAGAGTATGATGGAT	TGGAACATAGATGAAAACCAACC	60	133
Az63853	GAT(3*5)	GGCTAAAGAACAAGGGGAGAGTA	TGGAACATAGATGAAAACCAACC	60	141
Az63854	GAT(3*5)	ACTTTCTGGCTAAAGAACAAGGG	TGGAACATAGATGAAAACCAACC	60	148
Az63855	GAT(3*5)	GAGGTTCTTAGCAGTGATAGCGA	GATGAAAACCAACCCTTTTTCTT	60	95
Az64033	TC(2*6)	CAGAAACAGTAACCAGCAAAAGG	TGATGATGGGTATGATGATGGTA	60	152
Az64034	TC(2*6)	CAGAAACAGTAACCAGCAAAAGG	AAGAAGGGAACCAAGAGAAGAGA	60	85
Az64035	TC(2*6)	ACGAAAATCCGAAACAAGAAAAT	AAGAAGGGAACCAAGAGAAGAGA	60	110
Az64032	CAT(3*6)	TCTCTTCTCTTGGTTCCCTTCTT	TCCCCAGTAGATCAACAAAACAT	60	150
Az64051	TC(2*6)	CAGAAACAGTAACCAGCAAAAGG	AGTTTCAACTTTCAACGCAGAAG	60	88
Az64052	TC(2*6)	ACGAAAATCCGAAACAAGAAAAT	AGTTTCAACTTTCAACGCAGAAG	60	113
Az64053	TC(2*6)	GAAACAGTAACCAGCAAAAGGAA	AGTTTCAACTTTCAACGCAGAAG	60	86
Az64055	TC(2*6)	CAGAAACAGTAACCAGCAAAAGG	TAGCTGTGGTTTCGATAGTGTGA	60	140
Az64311	TTTA(4*5)	CTGTGACGTTGGAAACTTCTCTT	GTTCATGCACATAGCCAGAAGAT	61	132
Az64312	TTTA(4*5)	CTGTGACGTTGGAAACTTCTCTT	ACTTGAAGTTCATGCACATAGCC	61	139
Az64313	TTTA(4*5)	TGTGACGTTGGAAACTTCTCTTT	GTTCATGCACATAGCCAGAAGAT	61	131
Az64314	TTTA(4*5)	TGTGACGTTGGAAACTTCTCTTT	ACTTGAAGTTCATGCACATAGCC	61	138
Az64315	TTTA(4*5)	AGCAATGAAGATGGAGGTTTGTA	TGCCTTTACAACATGCTAGAAGC	61	138
Az64421	TTTC(4*5)	AAAAGTCTTGTCCGATTTGGTTC	AAACACAAAAGGCTCAACGATAA	60	155
Az64422	TTTC(4*5)	GAAAAGTCTTGTCCGATTTGGTT	AAACACAAAAGGCTCAACGATAA	60	156
Az64423	TTTC(4*5)	AAAGTCTTGTCCGATTTGGTTC	AAACACAAAAGGCTCAACGATAA	60	154
Az64424	TTTC(4*5)	GAAAAGTCTTGTCCGATTTGGT	AAACACAAAAGGCTCAACGATAA	60	156
Az64425	TTTC(4*5)	GGGTTTGAGTTGTTTTCACTGTA	AAACACAAAAGGCTCAACGATAA	60	81
Az64421	AAAG(4*5)	TAAGAGGGGTCAGTGATTGATTG	GGGTTTGAGTTGTTTTCACTGTA	58	121
Az64422	AAAG(4*5)	GCAAAACAAAAGGGCACTAAATA	GGGTTTGAGTTGTTTTCACTGTA	58	92
Az64423	AAAG(4*5)	ATGAAGAGAAGGGAGCTAAGAGG	GGGTTTGAGTTGTTTTCACTGTA	58	137
Az64424	AAAG(4*5)	CACAGTATATGTGGGCAATGAAG	GGGTTTGAGTTGTTTTCACTGTA	58	154
Az64425	AAAG(4*5)	ACACAGTATATGTGGGCAATGAA	GGGTTTGAGTTGTTTTCACTGTA	58	155
[truncated: 5,198 more rows]
