# Supplementary material for: Development and Validation of EST-SSR Markers from the Transcriptome of Adzuki Bean (Vigna angularis)
Source: PLoS One. 2015 Jul 6;10(7):e0131939. doi: 10.1371/journal.pone.0131939 (PMC4492930; doi:10.1371/journal.pone.0131939)
Supplement: S3 Table — (XLS) [file pone.0131939.s003.xls]

## Sheet: Sheet1
S3 Table. Primer sequences of 500 EST-SSR markers used for marker validation.
Name	Repeat motif	Forward primer (5'-3')	Reverse primer (5'-3')	Tm (°C)	Product size (bp)	Product type
Az12487	(GGGTTT)4	GCAGTTCTTCTCGTTCTTCTCTG	AAAGTCCTCTAAAGCACAATCCC	60	120-160	Polymorphism
Az13274	(GAG)8	ATAACAGAGCACGAGTCCTCATC	AGTCGTTCTCGTTGCCTTCTC	60	112-144	Polymorphism
Az13749	(CTCTCG)4	TCTTTCTATCCTTGTAACGCCAA	CAATAAGACACACCCAATCCAAT	60	125-160	Polymorphism
Az13907	(CGG)8	GGAGAACACCGAGTCAGAACC	ATTTTCCTGTGGAGGAAGTTGAG	60	120-160	Polymorphism
Az14075	(CCCTTG)4	CGAAAGGAAATGTTCTATTCACG	TAACCAGAAGCTTGATAAAAGCG	60	130-175	Polymorphism
Az14076	(CCAT)6	GGAACACATCACGTGAAACTTCT	GAATGTGGATGTGTGGATGTATG	60	115-150	Polymorphism
Az14762	(CAG)8	AAGACCAGCAACAGCAACAG	GAGTTGGAAATTGGAGATAGGGT	60	128-175	Polymorphism
Az14977	(CAC)8	TATTGGTAACTATGCAGCCCTGT	GATGTGTGAATTTTGGATCTGGT	60	123-156	Polymorphism
Az14979	(CAACGC)4	CTCTTCTATGCAACCATGCTTCT	ATGAGAATAGCAGCGAATAGCAG	60	118-163	Polymorphism
Az15781	(ATGAAT)4	CCAGGGAAAATGAAAATGAAAA	CTCGCTCATTATCATCTCCGAC	60	118-140	Polymorphism
Az18280	(CCA)7	CACAAATTCTCAAACTCAAACCC	GAGACACTCCTTGTAGGAAACCA	60	128-159	Polymorphism
Az18293	(CAA)7	GCCAAGAACTCCTTCAGTATTCA	TTGTTGTTGTCGTCGGTGTATAG	60	90-126	Polymorphism
Az00194	(ACC)7	TACTCTGGCACTCACTCTCACTG	CGGTTCTTGGAAGAGAAAAAGTT	60	115-146	Polymorphism
Az19671	(AGAAA)4	GACGTTCACTTGTTCATGTACCC	ACTATGCGTTCTGAAACCAAAAA	60	105-154	Polymorphism
Az23743	(GGGTTT)4	GGCATGCAGTATGTGTAGAGTGA	TTTGCTAAATTCAAGGCCAAATA	60	120-164	Polymorphism
Az24403	(CGATTC)4	AGTTCCGAAATTGGGTATTTGTT	ACACCCACAATAACTATTCGCAG	60	112-170	Polymorphism
Az24656	(CAG)8	TTGCGAAACAAACAGGACTTACT	TCTCTTTTGTTTTCCTCCATCAA	60	128-175	Polymorphism
Az25655	(TGG)7	AAAGATGGAAGAAAGAAAGTGGG	CATGTCACACAGACTCAGACCAT	60	101-133	Polymorphism
Az02643	(GAA)7	CCAGTGCTAAAAGTTTCCTCTCA	CGCACACAAGGAATGTTGATAAT	61	145-186	Polymorphism
Az03190	(CCAGC)4	GGTTTTCATTGGAGCTATCCTTT	GAGCACCTTTCAACGCTATGTAT	60	125-167	Polymorphism
Az03756	(TGC)6	GAGTTGTCTGAGATCAGTGATGG	CTAACCTTCTCATGTGGAAATGG	60	102-143	Polymorphism
Az04794	(TGGCCG)4	TCTGATACAAAGAAAATCAGGCG	CAAGAAACCAGACGTGATACTCC	60	106-135	Polymorphism
Az04852	(GGGTTT)4	TTACCATGGCATGCATTTTAGAT	TAGTTGAATGTGTTGCCATTTGA	60	125-160	Polymorphism
Az04940	(GCAAGA)4	TTGATTACCAAAACACTGCTTCA	TTATGTCGACCTTATCCAAATCG	60	115-156	Polymorphism
Az00497	(GCA)8	CCGAGAACTAAGTTTTGACATGG	GTGCACATTCTTTTAGAAAACGG	60	135-172	Polymorphism
Az05051	(CGATTC)4	ATCATAGGATATTGTGCCAGTGC	TTCTGGTGATGAAAACAACAGTG	60	127-164	Polymorphism
Az50729	(TA)11	CTGTTCTTGCTTCTGTAACCTGT	GAACTGAGTTGGTTGCAGTAGGT	60	123-175	Polymorphism
Az05350	(CAA)7	AAACAAAGCAGAAGAGCAACAAC	GGGAGATAGAGTTGAGGGAGAAG	60	104-147	Polymorphism
Az05415	(TTAA)5	CCGTTCACGATCATGGTATCTAT	CTTTCTGGAATGGGTTGGTTTAT	60	118-154	Polymorphism
Az56917	(CAGC)7	AAGCTTAAGCAGAAAGTGAGCTG	TTGATGGTACTCAATTCACATGTTT	60	110-133	Polymorphism
Az00583	(AAGA)5	AATGGAAGGTGAAAATTTGGAAG	AAACTGACACTTCTCCCAAAACA	60	118-134	Polymorphism
Az62352	(TC)7	TTTCAGCATCATTTATTTCCAGT	TGTCTCGAAATCATAGACACAGTT	58	124-156	Polymorphism
Az66354	(CCA)6	TATCGTTCCTATTTCCATAGCCA	ATAGGGGGAGATATTCATCAGGA	60	112-143	Polymorphism
Az67608	(ATT)6	GGGAAGGAAAAAGGAACAACTAA	ATCGTTGGAGAGAGAAGAGGAAT	60	110-153	Polymorphism
Az67609	(GT)9	TTTGCTAAATTCAAGGCCAAATA	GGCATGCAGTATGTGTAGAGTGA	60	137-170	Polymorphism
Az07222	(GGGTTT)4	CTTGAACTATGAAGCACCGATTC	CTTCCTGGACACTGTCATCATTA	60	125-164	Polymorphism
Az07233	(GCAAGA)4	GGGTAGGAGTCTGAGGATGTTCT	CCATTCTCAACTCAAAATCCAAA	60	116-153	Polymorphism
Az07522	(CAGC)5	CTCTCGGTCTCGCTCTCTCTT	AAAACCCTAATCTGACCCCAAT	60	105-143	Polymorphism
Az16535	(AT)11	AAACCTATTTTTAGTAGCAAAATTCTTA	TGGATCATAATCCTTGAACATCA	58	155	Monomorphism
Az00168	(CT)11	AATGTCCACAGTTCAGCCTCTAC	TGAGCTTTTGTAAGGAATTGAGC	60	159	Monomorphism
Az16849	(A)22	TCCGTGTTAGTATCTAAGGCAGC	AGTAACCTGCTGGGTTACATTGA	60	122	Monomorphism
Az16882	(CAA)7	AAACACAAGAAAGAGCTGACAGG	TTTCTCCATCCATAAACAACCAC	60	97	Monomorphism
Az16930	(TTA)7	ATGACTTGTTCATGTAGGGGCTA	GAACTACAGCACAAACCCAATTC	60	120	Monomorphism
Az16959	(GGA)5	GTGCCACACTAGTGGCTGTAAGT	CCAAGTGTACAAACAGGTTCAGC	60	136	Monomorphism
Az17206	(TCT)7	ACGATCCGTTTTCTCTCTCTCTT	CCATCTGGGAGAAAAATTAAAGC	60	147	Monomorphism
Az17290	(TCC)7	TCGAGGACTTTTTCTTTCCAGTA	GGAGATGGTAGTCTGTTCAATGC	60	124	Monomorphism
Az17349	(TCA)7	TCCATCCTCATCGTTTTCTACAT	TGGTGATCATTCTGATGATTCTG	60	127	Monomorphism
Az17511	(ATATTA)4	GAAGGGACATAATTTGATGGACA	AAACCAAAGCCAACCTTAGAGAG	60	126	Monomorphism
Az01755	(GAGG)4	TCAATGATTGTTGTTGTTGTGGT	GGCATCAGCTATGAGAAGAAGAA	60	160	Monomorphism
Az17601	(GGT)7	TGGTGTTTTCCTTATCAAGGTGT	GCTAGCTAGACCAATTTCACCAA	60	159	Monomorphism
Az17602	(GGC)7	CCCTCAGTGTCTAGGTGAAACAG	AGAACACTGTGAAAGGAGCTTTG	60	154	Monomorphism
Az17604	(GGA)7	TAGGTACGAGAGGTGTTTCATCC	TTTTTAATCGAAACCCTTGCTCT	60	149	Monomorphism
Az17606	(GCT)	ATCTAACAAGATGCGGACTTGAA	TAGCTCATCAAAAAGAGCCAAAG	60	103	Monomorphism
Az01769	(GAT)7	AGTGAGTGGGTTAAGATTCGGTT	AGATATTGGACCAAAGGAGGAAC	60	138	Monomorphism
Az17816	(GAG)7	AGGAAGAGCCAGTTGATAAGACC	AACCCCACTCTCAGATTTTCTTC	60	131	Monomorphism
Az17817	(GAC)7	CATAGAGAGAGGACAGCGAAGAG	GAAACCACTCGAAACCCTAACTC	60	159	Monomorphism
Az17863	(GAA)7	AATATTCCTTTTGTGAAACCCGT	ACTTCACTCACCATCTTCATCGT	60	153	Monomorphism
Az17874	(CTT)7	TCCTCCCCTTCTTCTAATTCTTG	GAAAAGGAGCACTAAGACAACGA	60	153	Monomorphism
Az00179	(GAG)7	ATGAAACCCCACTCTCAGATTTT	TTTGCTGAGGAAGAAAAACAGTC	60	135	Monomorphism
Az01800	(CGG)7	ACCTCTCTCTTCTACGTAACCGC	CAATAAGCCTCACGGTATCTGAC	60	157	Monomorphism
Az18232	(CAG)7	ACAGAAGAAGATTGAACACTGCC	GGATTGAGGAAGAAGATTCAGGT	60	115	Monomorphism
Az18235	(CAT)7	TGAAAATGTCACACTTCTCCACA	CCTTTTTGCAGTTACCATTCATC	60	136	Monomorphism
Az01851	(ATA)7	CACCAGAGTGTTGCAAATATTGA	GATGGAGAGAGCAGGATGTTAAA	60	151	Monomorphism
Az01856	(T)14	TCTCACTCAAAGTTTAACCCCAA	ACCGAGGAGAGATTTAACTGAGG	60	143	Monomorphism
Az19112	(AGA)7	GATCTAACGGTCAGTGTTGAACC	TTAAGGGGTCCTTATGGCTATGT	60	97	Monomorphism
Az19120	(AGT)7	TACTTCTTGCCAAACAATGAACA	TTAGCTATGTAAGCCTCCTGTGG	60	153	Monomorphism
Az19581	(TTA)7	TACAAATGAAGCCACATTCCTCT	CGCTCTTGTTTGCCTTATACATT	60	159	Monomorphism
Az01908	(AAG)7	AAGGCACTTTGGAATACTTCTCC	TCCTTCACAGTCCATTCTGATTT	60	107	Monomorphism
Az19670	(TTTG)6	CGTTAGTTTGGTTTAGGCCTTTT	CGAAATTCCTTATCACCACTCAG	60	106	Monomorphism
Az19671	(AGAAA)4	ATTCCACGATTTGGTATTGACTG	TAACTTGAACAAAGACGACGACA	60	113	Monomorphism
Az19674	(TTTCT)4	ACCATCGTCACCAACCATACTAC	GAAGCAGTGCAGAGATAGATCGT	60	121	Monomorphism
Az19688	(GCTTG)4	AAAAGTCTTGTCCGATTTGGTTC	AAACACAAAAGGCTCAACGATAA	60	148	Monomorphism
Az19718	(TTTA)5	CTGTGACGTTGGAAACTTCTCTT	GTTCATGCACATAGCCAGAAGAT	60	132	Monomorphism
Az19872	(TTCT)5	GAGAGAGAAAGGTGTCTCGTGAA	CAGAGAGAGTAATGGCGAGAGAG	60	141	Monomorphism
Az19873	(TTAAT)4	TAGGATTCACTAGCACAGCTTCC	TTGGATTAACACACAAGCTTCCT	60	151	Monomorphism
Az19844	(TTAA)5	CAAACACTGTGATGGAAACAAAA	TGTTTCCTCCGACTGTAGACAAC	60	112	Monomorphism
Az20021	(TGTTT)4	TTGGTTTTCGTGAGCAAGTTAAT	AAGTTCAAGGCATATGTGGCTAA	60	107	Monomorphism
Az20179	(TCTTT)4	GACATCCACACTTCAAGCTCTTC	CAATCAGATGCTTCCTTTCTTTG	60	159	Monomorphism
Az20181	(TGTAA)4	CGTTTTCTTCCTTGGAGAAGAGT	AGACTTCTCATCACATCACACCA	60	144	Monomorphism
Az20182	(TG)10	GTGTAAGGGGAATAGCTGTTGTG	ACTTCTTCAGGCTTTCCAAAACT	60	103	Monomorphism
Az20183	(TCTGT)4	TTTCCCTTTTGGTAACCATCTCT	GTGTAGAGTGTTGGCCATTGAC	60	100	Monomorphism
Az20184	(TCTCT)4	ACTCTCCCCTTATCTCCCTCTCT	TGAAGATTACGATGACGATGATG	60	151	Monomorphism
Az20187	(TGAGT)4	GGTTCTGCAGCTTCTAAACACAT	TCATTGATTTTCATTTTTCATGC	60	94	Monomorphism
Az20304	(TC)10	ATCTCCATTCTCCATCAATTCAA	AATTGAAGAGAAATTGCAACCAA	60	95	Monomorphism
Az20328	(AATAA)4	CCTCTTCTTGACTCCGTTATTCA	GGTTCCTCTTCGTCATTTTTGTA	60	157	Monomorphism
Az02041	(TATT)5	AATTCCAGCTGTCATCCACTAAA	TCATGACATTACGCAGACAAAAC	60	120	Monomorphism
Az02043	(TATGG)4	ATATTTGGCTTCATTCTTGTGGA	GCTGGTTGGCTCACTTCATATAC	60	159	Monomorphism
Az20492	(TATG)5	CCCGATTCCTTTATGACTGACTA	CTTCCCCCTTGTGTATTTTCTCT	60	153	Monomorphism
Az20600	(TATG)5	CAAGGGAACATCAGCATTAACAT	CTTCCCCCTTGTGTATTTTCTCT	60	97	Monomorphism
Az20601	(TACA)5	ATCATACATGTTTCCCACACCTC	TTGTCACGACGTAACTGAATTTG	60	133	Monomorphism
Az20802	(TAATA)4	AAGCAATGCACGTATTTCATTTT	GGAGATCTGCTCCTTTAAAACAA	60	135	Monomorphism
Az20803	(AAT)5	ACCAACAGAGATCACCAAACAGT	AGGACAAAGAGGTTCGTTCTTTC	60	95	Monomorphism
Az20805	(AC)8	GAAAAAGGGGTTCGATATTTCAG	AAAAATGGAAAGGGAGAGGTATG	60	110	Monomorphism
Az20806	(T)18	TTTCTCAGATTCATTCAACGTCA	CTGTTGGTGCAAGACAATGTAAA	60	149	Monomorphism
Az20923	(GTTG)5	AATGGGGAAGACTAGAAAGGATG	GTCTAACTCGGTGGAACTTTGTG	60	123	Monomorphism
Az20910	(GTTCT)4	TTTTACCACCCTCAGAGACAAGA	CGAAGATGTTGCAGAAGAGAGTT	60	112	Monomorphism
Az21122	(AG)7	GAGAAGAGAATATGGCCAACCTT	CCCTTCAATTCTTGAACCTTCTT	60	158	Monomorphism
Az21148	(GTAGT)4	GTGACGCTTGATGAAGGAGAG	ATCCTGCTGCTACCCTTTCTACT	60	97	Monomorphism
Az21162	(GT)9	GGGGAGGGTATTTTAAGAAATCA	ATGAACAGCAAAGGAACACAACT	60	152	Monomorphism
Az21192	(GGTTG)4	GGGTTAGATTGGGTTCGGTTAT	CCCAACCCAACTGTATAGAACAT	60	133	Monomorphism
Az21225	(GAGGA)4	ACGTAGAATACAAATGGCCTGAG	TTTTGTTCCCTCTTCTCTACTCTG	60	124	Monomorphism
Az21330	(GAGAT)4	AGAAAAGTGGCTAGCTTGAATTG	CTTGTTTTGTTTCGGATTTTCTG	60	156	Monomorphism
Az21423	(CTTTTC)4	CCTTTTCCTTTTCTGCTCTCTTC	GTTACCAAATACGCCATCTTCAC	60	160	Monomorphism
Az21424	(GAAT)5	AAGAATGGGTGGTTGATGAAAAT	TAGTAAAATGGACCCATCACCAC	60	137	Monomorphism
Az02154	(GAAGA)4	CAAAGGCCAAACCTACATAACTG	TGCTCTTCTGTTGTCTTGAATGA	60	145	Monomorphism
Az14721	(CAGGAT)4	CTTTTTCTTCTTCTTCACCCCCT	TTGAAGTTGTCTTCGACATCCAT	61	160	Monomorphism
Az14722	(CAGCCA)4	GAAGTGAAGCATACACAGCATCC	GTTGAGATGAAGTGCATTGTGAA	60	133	Monomorphism
Az14988	(CAAGCT)4	AACAACAACACCAACAGTTTCGT	CAACATTCAGAGGTGATGATGAA	60	132	Monomorphism
Az14989	(CAACGC)4	TAGGATAAACCGTAGGGGTATGG	CACTTTCACACACACCATGACTT	60	135	Monomorphism
Az14980	(CAA)8	ACTTGCAATGATCACCCAATAGT	AATAGGATCATCTGTAGGGGCAT	60	100	Monomorphism
Az15042	(ATTTTT)4	CGAAAACGACAACACCTAAAGTT	TTCATAGCCTGCAAGAAGAAAAA	60	107	Monomorphism
Az15423	(ATTTCA)4	ACGTAGGTGAAGAATCACCAAAA	GGTTGGGGAAAGAAAAGAAAGT	60	143	Monomorphism
Az15521	(ATTT)6	GGGGTTACCCATGTTCTTATGTT	GAAGGCATATACAGAGGGAACAA	60	153	Monomorphism
Az01563	(ATTCCA)4	AAAATCCCCACTCTCACTCTCTC	TTGATAGGGTATTGGATTTGTGG	60	151	Monomorphism
Az15779	(ATTA)6	CTCTCGGAGGAGACTTTGTTGTA	CCTTCCAAATTTTCCATTAGCTT	60	97	Monomorphism
Az15780	(ATTACC)4	TTTGTTCAGGTTCTCCACCTTTA	GTAACTTCGATAGCAAAGCTCCA	60	90	Monomorphism
Az15782	(ATATGA)4	GCATGGGAATGAGAATGAGTAAA	AGTAATCGATCAGCACATGAAGC	60	160	Monomorphism
Az15783	(ATATAG)4	ATAAACAAGGCCAAAAACCGATA	CCTCCTTCAAGACATAGTCCCTT	60	133	Monomorphism
Az15786	(ATGGCT)4	GGTGTTGATTGGAAACTGATGAT	GAGTGAAAACACTGCTCCAAGTC	60	154	Monomorphism
Az15787	(ATCACC)4	GGCGAGTAAGGACTATCCAGAAT	TCTTTCCTTTCCTCAGTGAGTTG	60	148	Monomorphism
Az01593	(ATAAAC)4	AGCGATTACGCACAGAAGAAATA	ATTTTTCGTTGCTCATTTTCGTA	60	99	Monomorphism
Az00016	(TGA)7	ATCAATGACAGTTGTGGACAGTG	CCGTTACTTTTCTGATCATCTCC	60	141	Monomorphism
Az01605	(AGTGCC)4	AGGAAATTCTTCTCCAACCAGAA	GTTGAACTTGTTTTCGATCGTCT	60	121	Monomorphism
Az16132	(AGTAGG)4	GGACAGAAGAAACGGCAGTAGTA	TACTGGAAAACGAAAATAACCCC	60	149	Monomorphism
Az16133	(AGATGA)4	AAGAGTTCAATCCTATGGAGGCT	CATCAACCTTTGCTTCATCTACC	60	108	Monomorphism
Az01616	(AGAGAA)4	GGCCATACAATGAGAAGAACAGA	ACACCCTACCCAGCTCGTACT	60	105	Monomorphism
Az16343	(AGAAAC)4	TTAAGGTTCGAAATTAGGAAGGA	AGCAGCAAACAAGCTTGAAGTTA	59	152	Monomorphism
Az16344	(AGA)8	CACAATCTCCAAACATGGGTC	TATATATTAGGGCGTCGGTGTTC	60	159	Monomorphism
Az12307	(GTGCTG)4	CTGTGACTTGTTAGGCTGAGGTT	ACCTAACCATCCTTCTCTTTTGC	60.018	152	Monomorphism
Az18292	(ATG)7	ACATGCCATAGACAGTGATGATG	ATCATCAACATTATTGAAACGCC	60.095	91	Monomorphism
Az20981	(GTGAC)4	CCATAACCCACATTCATTATGGT	CCCATGCTTTTATATGGGCTTTA	61.277	150	Monomorphism
Az02237	(GAAAA)4	GATAAAGGTTCAAGTTTGGGGTT	AAACTCACTTTCTTTTTCCCAGC	60.153	158	Monomorphism
Az22386	(GAAA)5	GAAAAAGCCAAGAAGGAAAGAAG	CGAAATTCCAAATCCAATTAACA	60.063	80	Monomorphism
Az02256	(TGAGT)5	GAGTTCAGCTGAGTATAGCCGAG	AAAGGACCTAAGCTGGAGAACAG	60.292	140	Monomorphism
Az22794	(TTCATC)4	ACCCATTCCGAATCATAATCTTC	AAGGTGAAGGTTTTCAAGGTCAT	60.261	128	Monomorphism
Az22905	(TGCA)6	GAAACACTAAACTGCTGGCTGAT	GTGTTGTTCCTTTCCCTTGAGAT	60.737	146	Monomorphism
Az22995	(TCTCCT)4	CTCCAATCGTTTCTCTTCGTTCT	AATGAATTCCTCGGAGACTTTCT	59.628	151	Monomorphism
Az23714	(GGAGAA)4	GAGAAAGTAGTTGTTGCAGTGGC	ATCCTCAAACTCCCAGATTTCTC	59.96	153	Monomorphism
Az23714	(GATGAA)4	TCTGAGGGTTTTGAGGATAGTGA	GATTGCATAGTCTCCAATTTTGC	59.989	158	Monomorphism
Az23740	(GAGACA)4	TCATAGGACACAGAATCAGGGAC	CATAAAACCTCAATCATCCTCGT	59.385	126	Monomorphism
Az23808	(GAACTC)4	GTCCAAATGAAGCCAACTTGTTA	CTTATGGGGAAAAAGTGAGTTCC	60.217	129	Monomorphism
Az24134	(CTCAGT)4	ATTTTGTGAACACTGGAGCTTCT	TACACATCAAACTCAAGTGACGC	60.225	137	Monomorphism
Az24275	(CGGTGT)4	CTCTCTTAAAGGAGAATTCGGGA	TATCTTCCTTCATCGCTTTCTCA	60.338	136	Monomorphism
Az24414	(CGGGTC)4	GAAATTCACCATCGACGCTAC	GACATCACAAACCCCTTGTTAAA	60.136	147	Monomorphism
Az02460	(CCA)8	CATCATCGACAGGGAGAAATG	AACAAAAGCAAAAATAAACAAGACA	58.473	150	Monomorphism
Az02540	(AGA)8	AAGGGCTCATCAACACTCGTAT	CCATTAGCATTCACACACTCTCA	60.183	128	Monomorphism
Az25439	(AACCCT)4	CCCCAAAATCTCTCTCAAAGACT	GAGGGTATTGGGATGAAGGG	60.517	122	Monomorphism
Az25440	(AAAACC)4	GTTTTCTTCCCAGAACACACCAT	CATATGGAGAGTGTAGATTGGGC	59.87	146	Monomorphism
Az25567	(TA)11	AACAAGCCATATCGAAGACAAAA	AACAAGCCATATCGAAGACAAAA	60.017	132	Monomorphism
Az25568	(GA)11	TAGAGAGAGAGGGGAGAGAGGAG	GAATAAAGAAGAACGCATTTGGA	59.637	81	Monomorphism
Az25579	(AG)11	AAATTGATGAACAAAACAGAGCC	TACTCTTCTTTCGGTTTCTCCCT	59.784	126	Monomorphism
Az26219	(TCA)7	CTTTGGCTTCATCATCATCACTT	ATTCAGACAATGACCAGCAAAAT	59.891	111	Monomorphism
Az00263	(GGT)7	GAAAATAGAAGAGCCAAAAAGGC	GGTTATACCTAAACCAAAACACGG	59.944	160	Monomorphism
Az26835	(CCG)7	GATCTAACAGGAGCAGCCTTCTT	ATTCTGGTCGTCAGAATCGCTA	61.136	160	Monomorphism
Az26950	(CCA)7	CTGTCAAAGCAGGAAAAGACACT	TGAAAACACACCAGTTGTTGAAG	60.096	152	Monomorphism
Az27021	(CAC)7	TATTTGTCTTGGAGTTTCGGAGA	GTATTTTCCTCCACATCTTTCCC	60.069	151	Monomorphism
Az27724	(ATA)7	TGAATGAAAATGTTGTCAAGAGC	ACAGTGCAGAAGATAAAAGCAGC	60.095	153	Monomorphism
Az27722	(AGT)7	TTAGCTATGTAAGCCTCCTGTGG	TACTTCTTGCCAAACAATGAACA	59.677	153	Monomorphism
Az27723	(AGG)7	ACTATGCAGTTTCACTAGGGGGT	CTGTCATTGATTTCACAGTGGAG	59.648	88	Monomorphism
Az00284	(AAT)7	CTAAAGAAACTCACACTTTCATGC	ACTGGAACAGCTCCAAAGAAACT	60.678	151	Monomorphism
Az28926	(TTTC)5	CTCACTAACCAGTCGCCACTATC	AAACACAAAAGGCTCAACGATAA	60.05	102	Monomorphism
Az29930	(TATTT)4	TCAGACATTGTCACTGTTTTGCT	CGAACGAAACACATTTATACGGT	60.173	89	Monomorphism
Az29930	(TA)10	CAATTTTCTAGGCAGAGAAACCA	GTACCACCATTCTTGCACTTAGG	59.941	137	Monomorphism
Az30217	(CTTTT)4	ACAGGTTTTTGCTTGTCAAATGT	ATGGCACAAACAAATAGGAAACA	60.619	156	Monomorphism
Az03056	(CTTCT)4	TTCTCTGTCTCTGATCTGCTTCC	TTTGGTGTGGTTAATATGTTGGA	59.153	158	Monomorphism
Az31334	(CGCGG)4	CATATACGGAAATGGACTCCGTC	CACAGTCACACAATACGGAGAAA	60.081	159	Monomorphism
Az31334	(CGATC)4	GTTCGTTCACGAAACTTTACCAG	AAAACACCCACATCTCTCTCTCC	60.888	154	Monomorphism
Az03214	(CAACA)4	TCCATTTTCTTCCACACCTAAAA	TAGAGTGACCAAAGAGGAGGATG	59.759	137	Monomorphism
Az32323	(ATTTT)4	ACTCTCACCATACACAACACCCT	AGATAAATGGTGGTGATGGGATT	60.66	155	Monomorphism
Az32323	(ATTTT)4	GTTGCATTTTGGACATCATTTTT	CAAGTTAAAGATTTGTTCACGGG	59.92	148	Monomorphism
Az03260	(ATTT)5	GATGGATAGAGTTCGTGAGGAAA	CGAAAGCAATAACGTGACAAAAT	60.398	125	Monomorphism
Az32637	(ATGG)5	AAGTGAGGGAGTGAATGAGAGTG	ACCTCAAAAACGCAAAGACATTA	60.05	159	Monomorphism
Az32637	(ATGAT)4	CTGCATCTCTCACGCAAGATTAT	TTCTTCCATCTCTTCCTTCCTTC	60.189	157	Monomorphism
Az32637	(ATCAT)4	TTCTTCCATCTCTTCCTTCCTTC	CTGCATCTCTCACGCAAGATTAT	60.774	157	Monomorphism
Az03279	(ATATG)4	GATACAGTGAGATACATTCATTCATTC	ACCAGGTTGGTCACTTGTAGTGT	59.875	158	Monomorphism
Az03333	(AT)10	AAAATGGAAAGGGAGAGGTATGA	CCCTATCATTCTCTTTTCACCCT	59.854	98	Monomorphism
Az33539	(AGTTG)4	AGGTACTCCGTTACAAACAACGA	TCGCTTCTCAACCATCCTACTTA	60.263	127	Monomorphism
Az03358	(AGAAA)4	ACTATGCGTTCTGAAACCAAAAA	GACGTTCACTTGTTCATGTACCC	60.695	113	Monomorphism
Az03366	(AG)10	AGAGAAGTTCGAAAGGAGACCC	GTAACTCTGGCATAACAGAACCC	59.082	159	Monomorphism
Az03380	(ACGCA)4	GCAATACCACCAGACATCTTCTC	GCTTATTGAACTGGGAAACACTG	60.048	106	Monomorphism
Az03391	(ACCAT)4	GCTTTTTCTGTGCTGTGAAGAGT	TAAGAAAAGTGTGCAAACTGCAA	59.974	149	Monomorphism
Az34390	(AAGAA)4	TCTATCACCTTGGATCGTCGTAG	TCCATAATCTGCATTCATATTTCA	58.525	160	Monomorphism
Az03465	(AAGA)5	TGAATGTGAGTGCTCTCAAGAAA	GATGAGGAATTATTTGGTGTTGC	59.735	158	Monomorphism
Az03475	(AACA)5	CGAAATTCCTTATCACCACTCAG	CGTTAGTTTGGTTTAGGCCTTTT	59.95	101	Monomorphism
Az03496	(AAAT)5	CGAAAGCAATAACGTGACAAAAT	GATGGATAGAGTTCGTGAGGAAA	59.607	125	Monomorphism
Az34944	(AAAG)5	ATGTTTATTCGATTTCCTTCCCA	TTCCACTCGTTGAAATCTTTCTC	59.755	158	Monomorphism
Az34944	(AAACA)4	CCTCTGCAACATGATACAACTCA	GATGATTTCGAGTTTGATATGCG	60.811	144	Monomorphism
Az03532	(AAAAT)4	CTTAGCAAATGAAGATGGGAGG	GGGGTACGAAGCATGAAACTAC	59.898	160	Monomorphism
Az03581	(A)20	CTGTTGGTGCAAGACAATGTAAA	TTTCTCAGATTCATTCAACGTCA	59.738	149	Monomorphism
Az00358	(T)19	AAAAGTCATTTTGGTTTCGATCA	GTAGGCCTAGAGCTTGGTCACTT	60.318	135	Monomorphism
Az03678	(TTA)6	CCAAATACCAAACAAGCAAAGAG	CTATCTGTGAACAGTTGCTCCCT	59.824	151	Monomorphism
Az03701	(TGT)6	CCCCTCCTTCTTTTTAATTCCTT	AAAGGTGGAAGAAGCTGAGTGTT	60.678	114	Monomorphism
Az37349	(TGG)6	GTAATAATAAACAGGTGGCGACG	GTCATCACCACCATCACGAC	59.808	157	Monomorphism
Az37349	(TGC)6	CGTGAACAACCCAACAAAGAT	CATGAGAACATAATCCAACCCAT	59.959	147	Monomorphism
Az37649	(TCT)6	TAAGGTACCTGAATTGTGGGATG	CCATTGGAATTGTAGTTGGTTTT	59.194	152	Monomorphism
Az37649	(TCG)6	GAGATGATGGTCATCAAATCCAT	GACCATGACCTTTCTCTCTTCCT	60.123	85	Monomorphism
Az37825	(TCC)6	AGACTATGAGGGGGAAATCAAAA	ACAAGAAATATGGATGAGCAGGA	59.979	149	Monomorphism
Az37825	(TAT)6	AGCTGGGAAACTGAGCAGATAG	CAATAGCATGAAACAATTATGGC	58.582	155	Monomorphism
Az03783	(TA)9	TCATTTTCCGAATAACCCTTTTT	GCCATGAGGAGAGAAAGAATGTA	59.739	115	Monomorphism
Az03808	(T)18	CGTCCCTGTCTCCGATTC	TTTGCAAAATCATGTAGTGCATC	60.02	126	Monomorphism
Az04066	(GTA)6	TAGGTCATCATCATCATCGTCAG	CAGGCAAATAATTAAAATTAAAATGAAG	59.032	105	Monomorphism
Az40755	(GT)9	ACCAGCATCTTCTCCATTAGACA	CACACGCTTAACCTCTTCATCTT	59.833	127	Monomorphism
Az40755	(GGT)6	CTTCCTCAAGAGGACATCAAGAA	CTGTTCTCTTCACAGAAGAAGGC	59.69	114	Monomorphism
Az04105	(GGA)6	ATAAAGTGCAACACATCACAACG	CTTGGTGGGTTATGAAAGTCATC	59.755	132	Monomorphism
Az41056	(GCT)6	GCTAACACTAGGGTCATCAAGGA	TCTCATTGCTGCTTTGAAGAGAG	61.166	139	Monomorphism
Az41056	(GCG)6	CTCGTTACGTTACACTCCAATCG	GGTTATTCTCTCTCTCCCTCCAC	59.613	156	Monomorphism
Az04118	(GCC)6	GGCAAATTTCTCAGATCTTCCTT	AGAAATTCCCGACGAGGTTTAC	60.694	159	Monomorphism
Az41357	(GAG)6	AGAGAAGGTTGAGGTGGAAAATC	CCAAATAAGCAAGCTCAGTCATC	60.27	155	Monomorphism
Az41357	(GAC)6	GACCATGACCTTTCTCTCTTCCT	GAGATGATGGTCATCAAATCCAT	60.038	85	Monomorphism
Az42359	(GA)9	CAATCTCAATCACACTGCTCAAG	ACACTTCACTCTCAACTTCCTCC	58.917	137	Monomorphism
Az04237	(CTG)6	ACGGACTTGGTCTCGGAGT	TATTTCCTTGGTCAATCTAGCCA	59.977	159	Monomorphism
Az04252	(CTC)6	TCGCCTTGGTGTCCATAATATAC	ATAAAGTGCAACACATCACAACG	59.976	111	Monomorphism
Az42861	(CGT)6	GTTCATAACGGTGGAGGTGAAGT	ACAACCTGTAGCTCAAGAAATGC	59.839	152	Monomorphism
Az42861	(CGC)6	GCTTCAATAGTCTCCGATCACAA	GCTCTCCACCGGACTTCTT	59.395	147	Monomorphism
Az04380	(CAT)6	TCTCTCTCTTCTCTTGGTTCCCT	TCCCCAGTAGATCAACAAAACAT	59.755	154	Monomorphism
Az04394	(CAC)6	ACTCCATCAAGTCCTTGAAAACA	AGTGAGGTGGCAGAGAGATGTAG	59.952	152	Monomorphism
Az04436	(CAA)6	TGTTAAAATGGAGCCTCAACACT	GTAACTGTAAAAGCCTGTGCTGG	60.228	158	Monomorphism
Az04503	(ATT)6	TAAATTTCAGCAGCTCCTCTCAC	TGAATTGGATGGTGTTTGTAATG	59.617	147	Monomorphism
Az45067	(ATG)6	AGACAAACCCAACGTCAAAGAT	CTACCACCACTCCATCTACCAAG	59.929	128	Monomorphism
Az45067	(ATC)6	TGAAATTTGATTTATCCACACCC	GTAAGATGGAAAGGAATGTGCAG	60.014	134	Monomorphism
Az45067	(ATA)6	CTATCTGTGAACAGTTGCTCCCT	CCAAATACCAAACAAGCAAAGAG	60.043	151	Monomorphism
Az04516	(AT)9	TAGCATTTCCGTACAACTGGTTT	TTCAATATCACTGAGGACCCCTA	59.843	153	Monomorphism
Az04557	(AGA)6	TTCTCACTGATTGATCCCAGTTT	GAGGTTAAAGCACCCTAACCCTA	59.913	157	Monomorphism
Az04804	(TGCA)6	TGAACACGCACATAAACAACATT	TGAACACGCACATAAACAACATT	60.332	160	Monomorphism
Az48476	(TGAGAA)4	TAATGGGCGTATTGGTAATTTTG	ATCCGAATTGAGTTCTCCTTCTC	60.089	150	Monomorphism
Az04990	(GATGAA)4	AGGAAGATTCTGAGGGTTTTGAG	CGTCTTCATCATCATCATTTTCA	59.952	129	Monomorphism
Az00503	(GAACCT)4	ACCTACCACCGAAGCTCAAC	AACGAAACCGATTCAGAAATCTT	60.346	117	Monomorphism
Az50579	(CTTCAT)4	CGTCTTCATCATCATCATTTTCA	AGGAAGATTCTGAGGGTTTTGAG	60.115	129	Monomorphism
Az05072	(AT)11	AACTGTACAGAACGGAGCTGTTT	TGGATCATAATCCTTGAACATCA	59.287	133	Monomorphism
Az00507	(TTA)7	TTCAGTGTTCATTTGCATTTCTG	CACAAACCCAATTCCTAAAAACA	60.128	154	Monomorphism
Az51482	(TCA)7	TAGGAGGTGGTTGAGATGATTTG	TTGGAAATAGCAACGAGTGATTT	60.017	111	Monomorphism
Az05162	(GGT)7	ACTGTAGGTTGTCCTGAACCTGA	AAGACTTGTCCTCGTCTTCTTCC	60.286	128	Monomorphism
Az52583	(GGA)7	CTACCTCGCTCTCAGATACTCCA	CGTGTCCGAATACAGTTCTTCTT	59.703	151	Monomorphism
Az52583	(GAT)7	AACTATGGTGCTTGTTCCCTGTA	TGACTATCCTCACTCATGCTCAA	59.89	147	Monomorphism
Az53130	(CTT)7	TGAATGAAAACTTGATTGAGGCT	TGTTCTGAACTTCACTTCCTTCA	59.015	107	Monomorphism
Az05374	(ATA)7	TCTGGCTTCAATCAAACATATCA	CTTCGTTGTTTCTGCGAGTAGTT	59.996	91	Monomorphism
Az53885	(AGA)7	TCCTACATGATCTGTGAAATGGA	CCCTAAGAAAACCAGATGAAACA	59.527	141	Monomorphism
Az53886	(AAT)7	ACCCAACCGGGTAGAGAAAA	GCTTGCTTCTTTTCACTTTTCAA	60.05	150	Monomorphism
Az53886	(TTTTC)4	AAAAAGAGAACAAGGGTTGCTGT	TGAAATGGATTAAAAAGAAGCGA	60.082	159	Monomorphism
Az53886	(TTTCT)4	TTTGTTCCTGACTTTCAAGCAAT	ACCCACAACTTCCCTAATGTTTT	60.031	159	Monomorphism
Az05397	(TTCT)5	GATGAGGAATTATTTGGTGTTGC	TGAATGTGAGTGCTCTCAAGAAA	60.045	158	Monomorphism
Az00556	(TA)10	AGCATAAATTAAGCCAGCACATC	TCAAAGAACCTAGTTACACCGGA	60.042	159	Monomorphism
Az55791	(GAAA)5	ATTCTGATCAAAGAAACACCGAA	GCGGAGAAGAGAAAGCTAGAAGA	60.735	155	Monomorphism
Az55791	(GA)10	AATTGAAGAGAAATTGCAACCAA	TTTTCACCGAGTTATGTGGACTT	59.92	146	Monomorphism
Az56092	(CT)10	GCAAACGGTGTTGTTCTTCTCTA	ACAATTAACGCGTCCAGAAAGTA	60.069	141	Monomorphism
Az56092	(CGCCG)4	CACAGTCACACAATACGGAGAAA	CATATACGGAAATGGACTCCGTC	61.753	159	Monomorphism
Az56992	(CAACA)4	CTTCATATTGGTTGGCAAATAGC	ATCAAACGCCTAAAGTAAAAGGC	60.04	137	Monomorphism
Az57432	(ATTA)5	CAAGTTGGTCCAGAGATTTTTGT	ACAGTGGATGGGGGTTCTATAAT	59.86	99	Monomorphism
Az57432	(AGAT)5	ATAAGCAAATTGGGGAGAAGAAG	AACCCCTTTTTACGTTTTACTGC	59.84	160	Monomorphism
Az05766	(AGAA)5	CAGAGAGAGTAATGGCGAGAGAG	GAGAGAGAAAGGTGTCTCGTGAA	60.045	141	Monomorphism
Az57933	(AG)10	CACACCCTCTTTTCCTTTCTCTT	CACAATGCATATGCTCAGTGAAT	60.039	136	Monomorphism
Az57933	(AATT)5	GCACCTACCTACTTTTCCTTCCT	CTGGTGCAACGATAGTAACTCCT	59.725	160	Monomorphism
Az05814	(AATAA)4	GGTTCCTCTTCGTCATTTTTGTA	CCTCTTCTTGACTCCGTTATTCA	59.77	157	Monomorphism
Az05816	(AAGCT)4	CAAAAGAAGATCCAGAGCAGTGT	GATGGATGGATCTCTCTCACAAC	59.956	94	Monomorphism
Az58494	(AAAG)5	TAAGAGGGGTCAGTGATTGATTG	GGGTTTGAGTTGTTTTCACTGTA	58.213	121	Monomorphism
Az58494	(AAAAG)4	ACCCACAACTTCCCTAATGTTTT	TTTGTTCCTGACTTTCAAGCAAT	60.156	159	Monomorphism
Az58494	(T)19	GCTCTCTTTACACGAACCAAGAA	AAACCACAAATAATCCTGAGTGC	59.428	158	Monomorphism
Az58494	(TTG)6	GTAACTGTAAAAGCCTGTGCTGG	TGTTAAAATGGAGCCTCAACACT	60.048	158	Monomorphism
Az58895	(TTC)6	TTGTAGGAAGAAGTGGAAGTGGA	TTGGCTGGGAGTTGAGTATAGAG	59.791	158	Monomorphism
Az58896	(TTA)6	CAACATAAGACGGTGTCATCCTT	TTATTAATCAGGCTAAAAGGCCC	59.861	130	Monomorphism
Az58896	(TGT)6	TTCTTTTGATTCTGCACCAAGAT	TCTCCTTTCCTCAACAACAACAT	60.026	120	Monomorphism
Az05893	(TGG)6	CTCTCAGGATATCTGCCAGGTC	GTCATCACCACCATCACGAC	59.808	156	Monomorphism
Az59197	(TGA)6	AGCACCTGAAGAACTTGAACAGA	CTTCTTACGTGTCTCATGGCTCT	59.957	151	Monomorphism
Az06056	(TCT)6	CCATTTAAGCTTCTTTTTCCGAT	AGTGAAGCAGCACTTTTCTTCAG	60.232	145	Monomorphism
Az00611	(TCC)6	AATTCCATTAATTCCCTCCTCAA	CACTTACCACATCCTGACACTGA	60.081	147	Monomorphism
Az61836	(TCA)6	CTTCTTACGTGTCTCATGGCTCT	AGCACCTGAAGAACTTGAACAGA	60.462	151	Monomorphism
Az61836	(TC)9	TTCTTCTTCATCTTCTCCGATTG	GATCACCAGAGTTTCTGAACACC	60.031	153	Monomorphism
Az06211	(TAT)6	TTGGGAAAATGAAAATGAAAATG	CAAACAAACCCACTAACCCAGTA	60.181	133	Monomorphism
Az62365	(TAA)6	TATATAATCCTCCTCCTCCTCGT	ACAAACAGGGAGAAAAGGAAGAA	60.482	110	Monomorphism
Az62501	(GTT)6	ACGAGAAGAAGAACTTGTCGTTG	ATACCCAGAAGACCAAAGGGTAG	59.784	135	Monomorphism
Az62501	(GTG)6	TGAATGTAACAAATGTGGTGCTC	ACCATTACCTCTTCCTCCATCAT	60.089	139	Monomorphism
Az62501	(GT)9	AAGAAGGACAACAATCTGGTGAA	CTAGTAACCCACCACTCCAACAC	59.84	99	Monomorphism
Az62501	(GGT)6	ACTCAAATTTACTCGGTCCGTTT	ATTCCTCTGAAACCAGTTTCCTC	59.995	137	Monomorphism
Az63102	(GGA)6	CCATGATTTGGAAGAAGATGAAG	CACCACCACCACCTAAAATTAAA	60.024	149	Monomorphism
Az63102	(GCT)6	TGCTTGACTGATTACTCCACTGA	CAGAAACATCCACAACATCTTCA	60.023	138	Monomorphism
Az63102	(GCG)6	CTCCGAGATCTTTGTGCGAC	TCACTCGAATAAATTCCTCCTGA	60.082	148	Monomorphism
Az63102	(GCA)6	GCATAATAAGCATAAGCACAGGC	CTGCAAAGGACACTCATTCTCTT	59.936	98	Monomorphism
Az06313	(GAT)6	TGAAGCTAAGAAGCCTCTTCAAA	TAAATGCCTCAAATACGTCCAGT	59.912	155	Monomorphism
Az00640	(GAG)6	ACTTACCAACATGGGAACACAAC	GATTGACCTGAGATAGTTCCACG	60.012	90	Monomorphism
Az64204	(GAA)6	TTGGCTGGGAGTTGAGTATAGAG	TTGTAGGAAGAAGTGGAAGTGGA	60.151	158	Monomorphism
Az64204	(GA)9	CAATTAGCAAAAAGGCAAAAGTG	TTCCATCACCACAAAACTAAACC	60.136	155	Monomorphism
Az06431	(CTT)6	GGATCTTGCCTTTTCTCTCTCTT	TAAGAAGAATGAATGTGCAGCAG	59.549	81	Monomorphism
Az64405	(CTG)6	TCAGTCTGAGTTTCAGAGAAGCC	ATGAAGGAGAAGATGGTGTTTGA	59.99	146	Monomorphism
Az64405	(CT)9	ATACCTGTGGTGATGTTGAGGTC	ATTTTGTGATCGGATTTCAGAGA	59.959	107	Monomorphism
Az00647	(CGT)6	GTTAAATACACCACGATTCGCTC	TGAGGAAGCTCTGTACCTTGTTC	59.936	157	Monomorphism
Az65006	(CGG)6	GCTTCCGATGGTGTGGTC	AGGATTAGGTCCAGCCAACTCTA	60.49	159	Monomorphism
Az65006	(CGC)6	TCACTCGAATAAATTCCTCCTGA	GGAGGCAGGTAGTGGGTCTAGTA	60.89	93	Monomorphism
Az06542	(CGA)6	CGACCATGGTGTACAAAGACAA	CGTCATCGTCGTCATCGTAGT	61.132	132	Monomorphism
Az06581	(CCG)6	CCTTTGATGCTCAATCCTATCAG	ACTCTCAAACCCTAGCTCCAATC	60.142	121	Monomorphism
Az66307	(CAT)6	TATCATGAAAGGTGAAGGGAAGA	GGCAAAGATAGATCACAGGAATG	59.979	132	Monomorphism
Az00673	(CAG)6	TAGAGTTCCGAAGAACAAACCTG	TAACAGAACAAAATGGGCAGACT	60.048	158	Monomorphism
Az06755	(CAC)6	GCTGAACTTCCATCACTCTCACT	TAGGATAAACCGTAGGGGTATGG	60.313	137	Monomorphism
Az67610	(CAA)6	ACAATTCCAACGGTCAATAAGAA	GCTTTTGATATCTTTGCATTTGG	59.986	126	Monomorphism
Az06785	(ATG)6	CTTCATTAGTCTCGGAAGACACG	GGAGTGCTAATGTGGAATTTGAG	60.014	144	Monomorphism
Az16345	(ACC)8	AATGACTCCAATGCTACATGGTC	AGAAAGGGAGAAAAGGGCTTAAT	60	132	Monomorphism
Az16346	(AACCCT)4	CTCAATTCAATCTGATGATGGCT	GAGGGTATTGGGATGAAGGG	60	159	Monomorphism
Az16349	(AATGAA)4	TATACTTTCCGAAACACGGAAGA	TTGTGAAAATCTTTACCTTCCTCA	60	101	Non-specificity
Az16354	(AAAC)6	GAGGCAGAGAAAAAGACACAAAA	TTGAGAATGATCAAATCTTGCAC	60	95	Non-specificity
Az16465	(TA)11	TGTGTTCAATGAATTTGACGTTC	TGTGATGAAAACAGACAACAAGC	60	151	Non-specificity
Az16472	(TC)11	GTCTTCACGTTTGAGTCCTGCT	GAAAGAGAAACACAAGTTTTCGG	60	151	Non-specificity
Az16534	(CA)11	TTTCCCGCTACAGTCATTACACT	GGTGTGATGGAGTGTGTGTTTAC	60	125	Non-specificity
Az10064	(CGG)10	CTAACTTCGCCTGAGAAAATGAG	AATATTCAAGTTGGCATCAGAGC	60	114	Non-specificity
Az10143	(TTCAA)5	GAATGCGAAAGAGATCAATTCAG	ACTGCATCAACACAACAAAGACA	60	160	Non-specificity
Az01089	(GAG)5	AGCAGATTACTCTTCCTCGGCTA	GAGGTTTCTTTAACGTGGATGTG	60	119	Non-specificity
Az06817	(ATC)6	GATCCTCGAAGTTCATAGCATCA	ACAACGAATAGAAATGCATCAAA	58.689	157	Non-specificity
Az68311	(ATA)6	TATGACAGATTCCTTGCTTGAAT	CCATAGAATGATTGATGTAATAAGCG	60.13	145	Non-specificity
Az68311	(AT)9	CTATTTTCGATGAACTGACGCTT	AAACCACTCGAATATTATGGAAA	56.845	151	Non-specificity
Az68311	(AGG)6	AGAAAGTGAGCTGCATAGCAATC	TACTCAATTCACATGTTTGGCTG	60.046	106	Non-specificity
Az00691	(AGC)6	AATTCAAGTGAACAGCAATCTGA	GAGAACCGTAGTCTGACCTTGAA	59.803	142	Non-specificity
Az06991	(AGA)6	GCGAAGGAAATGAAGAAAAGAAT	TTAGGAGTTTAGAGTCAGCGCAC	60.089	99	Non-specificity
Az72243	(TGGTGC)4	GTGGTCTGTTAGTAGCAGGTGGA	TCTCTCTCCAGGAACTCTGCTAA	59.781	148	Non-specificity
Az72243	(GGAGAA)4	ATGTCGTGTCTCTCTAGGATTGC	GCACAAAGTGTATCATTTCCCTC	59.891	128	Non-specificity
Az72517	(GATGAA)4	GCACGAAAGAAGTACCTGAAAGA	CATCAACCTTTGCTTCATCTACC	60.014	142	Non-specificity
Az72845	(AT)11	CGGTTACACTGAGGTTTTCTTGT	TGGATCATAATCCTTGAACATCA	59.287	156	Non-specificity
Az72845	(TTA)7	CGCTCTTGTTTGCCTTATACATT	TACAAATGAAGCCACATTCCTCT	60.014	159	Non-specificity
Az73181	(GTG)7	TGTAACTTGTGCAATGTTTCTGG	GACCTAATTGCTGACAGTTCCTG	60.178	160	Non-specificity
Az73181	(GAT)7	TGTGAAGAGAAGTTTAAGGGCAG	AATCACCACTTCCAAAACTGCTA	60.048	114	Non-specificity
Az00754	(CTT)7	ATCGTCATCTCAGCTTCAACTCT	AAAATGAAAGTCAAAATGAGCCA	59.997	159	Non-specificity
Az75823	(CAT)7	CCGTTACTTTTCTGATCATCTCC	TGAAGGAGAATGAGTATGCGTTT	60.143	124	Non-specificity
Az76323	(CAG)7	AATTAGCTTAGCATGCCACTGAG	GTGCACATTCTTTTAGAAAACGG	60.05	144	Non-specificity
Az76323	(ATC)7	ATCACCTGAAAAGGAGGAAAAAG	AAAATCTGCTACATGCTCAGTGG	60.675	157	Non-specificity
Az76423	(ATA)7	CTGCAAAGAAATCAATGAAGGAG	GAATGTTGAGTGGGATATGTGGT	59.997	160	Non-specificity
Az76424	(AGA)7	GTTGTGGACAACACAAGTTGGTA	ACACCAACTTACCAAAACGCTAA	59.979	148	Non-specificity
Az77325	(AAT)7	TAACCTTCAATTCACAGACCCAT	TCTATCCAGAGCTGTTTTGTCGT	60.309	160	Non-specificity
Az00935	(TTGGTA)6	CTGTGCCTGAGACATCTTTGAC	ACGGCCCATCTGTACTAGATTTT	60.262	144	Non-specificity
Az00946	(TTGA)8	ATTGGGAGTTCCTTCTTCGAG	AGAATTGGGGCTTGATCAACTA	59.966	107	Non-specificity
Az26051	(TTCAA)7	GAGAAGAAGTTGGTGGAGGAGTT	ATTACCACCCACGTCAGCAC	60.844	149	Non-specificity
Az17630	(TGAGT)7	GCTATTCCTGCATTTGACTGATT	TGCTAAGACTGTTGTTGCTGCTA	60.254	136	Non-specificity
Az24752	(TGGTCA)6	CAATATCCATCTAGACATGCTGC	GAGTTGGAAATTGGAGATAGGGT	59.734	154	Non-specificity
Az34560	(TGATCA)6	GATGAGGAAGATTCTGAGGGTTT	CATCAACCTTTGCTTCATCTACC	60.014	100	Non-specificity
Az44194	(TGA)10	TTTGCTTCAGGTAACACAAGGAT	CATCCTCTTCCATTCCTTCTTCT	60.082	158	Non-specificity
Az27933	(GGAGCC)6	ACAAAGAAGGAGGGAACAAAGAG	TCCCAAATTACAAATTCAACCCT	60.763	153	Non-specificity
Az54727	(GGAAAC)6	TCAAGAAGCTGATGCCTTTATTC	TTGTTGGTGTGTTTTTGTTCAAG	59.963	159	Non-specificity
Az54727	(GGAAAA)6	CACTCCCTTTTCTTTGGATTCTT	TTGTTGGTGTGTTTTTGTTCAAG	59.963	144	Non-specificity
Az41354	(GGA)10	GACACATCAACCTCAAAATCACA	TGGATCATAATCCTTGAACATCA	59.287	154	Non-specificity
Az17414	(GCTTGA)6	CCTTGAACATCAAAAATTCAACA	TGGATCATAATCCTTGAACATCA	59.287	157	Non-specificity
Az22536	(CGG)14	TCCCAAATTACAAATTCAACCCT	TCCCAAATTACAAATTCAACCCT	60.763	150	Non-specificity
Az22536	(TTCAA)8	GGTCCAACCATGAACATCAATAA	TCCCAAATTACAAATTCAACCCT	60.763	117	Non-specificity
Az22563	(TGAGT)8	TTTACCTGAGTGGAATTGTTCGT	TGGAAAACTAGCTGTGGAAACAT	60.048	149	Non-specificity
Az96563	(TTGA)9	CATTTGCATCTTTATTAGCCTCG	TCATAATGAAATGGCAAAAGAGG	60.311	131	Non-specificity
Az37569	(TTCAA)8	GAACCAGAAGACGAAGAAGATGA	AATCACCACTTCCAAAACTGCTA	60.048	124	Non-specificity
Az52763	(ATCAT)8	TGAGAAGGTTGAGGTAGTCGAGA	TTTCTTCCCATATTCAAGCTCAA	60.082	147	Non-specificity
Az52763	(ACAAC)8	TTTGAACATGATCCCTCTCAGTT	TTTCTTCCCATATTCAAGCTCAA	60.082	116	Non-specificity
Az30746	(TTGGTA)7	TGATGGACTTTGCATTGTGTTAG	TATGTCAAAACTTCCCAGTTGCT	60.048	142	Non-specificity
Az44436	(TTGA)9	CCAGAGAAGTGTCTACAAGGGAA	TAGCTTGAAATGGACAAAAGGAA	60.115	139	Non-specificity
Az13997	(TGGTGC)7	TGAAGGAGAATGAGTATGCGTTT	CCGTTACTTTTCTGATCATCTCC	59.146	94	Non-specificity
Az15709	(GTGGAG)7	AGTAGCTGCTGTTGTGCTAGGAG	GTCTCTCAGAATGTTGCCATACC	60.018	150	Non-specificity
Az12993	(GTACAT)7	ATTGCAACATTTGGATTTGTTCT	GTGTGGCAGTGATGATGACTATG	60.456	131	Non-specificity
Az37162	(GGTTGG)7	ATCATCAACATTATTGATTCGCC	TGGTGATCATTCTCGTGATTCTG	59.947	118	Non-specificity
Az11587	(GGTCAT)7	GTGGCTTGAGTAGAAGCTGTTGT	ATGTCTTGACACACCCTGAGAAT	59.915	142	Non-specificity
Az14202	(GGGTTT)7	TGGCTGGCTATTCACAATCTTAT	TATGAGAAGAAGAAACGAAAGCG	60.03	160	Non-specificity
Az45497	(GGCGTT)7	CACAAAAGCCCAAATAAATGAAA	TAGGAGGTGGTTGAGATGATTTG	60.359	127	Non-specificity
Az45497	(GGAGCC)7	TGGTCTTATTCCATTAACAGCTCC	TAGGAGGTGGTTGAGATGATTTG	60.359	115	No products
Az37453	(GGA)11	CAGAACGATCTTCGTAAACCTTG	ACAAAAAGTTCATCTCCAAACCA	59.9	120	No products
Az60663	(GCTTGA)7	GTTATCACCAAACATTACAGCCC	TGGCATGGCACCTAGTTATTTTA	60.705	145	No products
Az15406	(TTCAA)9	TCTATGACCAATTGGAGACCTTC	CAAGGGTCTCACCTAGAAGGATG	61.356	137	No products
Az22738	(TGAGT)9	GTTGAGGAAGAAGAAGAGGGAGA	CACCATGAGAAAACCCACTAAAC	59.791	130	No products
Az15768	(GAA)7	TCTAGGGAAACCCTTTAAACGAC	CGCACACAAGGAATGTTGATAAT	61.124	147	No products
Az17219	(GAA)7	ATTGGATGGTTTCATGAACAAAG	CCTTCATGCTCCTACTTTCATTG	60.136	158	No products
Az31614	(GAA)7	GCGTTGTTAGCCATCTCTCTCTA	CACAATCCCAAATTCAGTGCTAT	60.25	148	No products
Az39793	(GAA)7	ACAGTTTCATGGTTAATTTGCGT	TGAATCAACCAATCAATCAACTG	59.853	92	No products
Az62000	(GAA)7	CACCACTCAAGTTTGCAAAGAA	CCCTCTCTTCACAATAACCAATG	59.879	159	No products
Az65106	(GAA)7	CCTCTTGAAGAACTAGCAATGGA	ACTTCACTCACCATCTTCATCGT	60.052	101	No products
Az72216	(GAA)7	AGTAAAGCCAATCTTGACACCAG	TAGCAACTTCAGCATCTGCATAG	59.704	146	No products
Az81130	(GAA)7	ATTGTTCTTCTTCCCTTTCCTTG	TTAAGTGGAAGCTGTTCTTGAGG	59.935	154	No products
Az14641	(GAA)7	AATTTCTCAGCTTCGGAAGTTCT	ACACCATTTAATCCAAACACAGC	60.163	122	No products
Az14202	(CTT)7	ATGGTTATCGTCATCTCAGCTTC	CAAAGAAAGAAAGAAGCAACCAA	59.92	146	No products
Az20981	(ATC)7	TGACTATCCTCACTCATGCTCAA	AGCAACCTATCAAAACCCTTCTC	60.018	105	No products
Az49828	(ATC)7	AGTATCCAATTTGGGCTTTTTGT	AATCACGTTTGCAGATTCTGACT	60.186	127	No products
Az49828	(ATC)7	GCTCCTCCTCAGCATTATCATTA	TCTGAAGGGATAGAATCAACCAA	59.952	151	No products
Az80630	(ATA)7	CAACAAATTTGAACTAATCCCCA	ACAGTGCAGAAGATAAAAGCAGC	60.095	138	No products
Az14099	(ATA)7	AACCCAAATCACTGATCAAGAAA	GATGGAGAGAGCAGGATGTTAAA	59.739	148	No products
Az14099	(ATA)7	ATGTCACAACACACATGAAAGGA	CGTCAGTGGTGACAGTTGACTTA	60.258	149	No products
Az50550	(TCTCT)4	CATGCCATCTTTCGTTTTTACTT	CGCCTCCAGATTATGTTTTAGTG	60.03	160	No products
Az52938	(TCTCT)4	AGAAAACCAACCACACCCTTAAT	AGATAAGCTTTCCCATGTCTGCT	60.621	151	No products
Az50329	(TC)10	AGATTGTGTTACCCAACTGCAAC	CTACATGCTGGTAAAAGAATGGG	59.906	144	No products
Az11067	(TC)10	CCATCACTTCAGATTCCCTTTTT	GTGCCAGTTAAACCGACAAATAC	59.826	124	No products
Az12771	(TC)10	TTCAGAAAAAGATCCAGAAGTGG	AGTAGGGTTGTTGAAAGGAGGAG	60.043	145	No products
Az16811	(GAA)7	CAGAGTGAGTGGAAGCAGACTTT	TCAGACTTCACTCACCATCTTCA	59.899	114	No products
Az76423	(TC)10	GCTCCTAGCCTCAAATTTTTCTC	AAGGAAAGGAAACAAGAGTTTGG	60.025	140	No products
Az76424	(TC)10	ACGTCTCCAACTGATCTCTCAAG	TATTAGAGGTTCACAAGGCGAAG	59.801	143	No products
Az17992	(GA)10	GGTTTGTACATGGAAGGTAGCTG	TCGAAAATATTGATTGGTACGCT	59.884	155	No products
Az36477	(GA)10	GCAGTGGTGAAAGACCATAAAAC	TGCATGTGCTGAATTTCCTAATA	59.637	140	No products
Az11183	(GA)10	CATGGGTATGAAGGTAGGCTTTA	GTATTTCTTCAAGTTGGGAGGGT	59.769	160	No products
Az11183	(GA)10	GTGTGTGTTGAAGGTTCTGACAA	CTTTCCGCAAGAAAATTCAAAAT	60.76	140	No products
Az11286	(GA)10	CTGGCTATTGTGATTGTGTGTGT	CCATCACTTCAGATTCCCTTTTT	60.68	136	No products
Az14099	(GA)10	ACAATCTGCAATCCTTCTGTAGC	CTGATAGTTTGCTCTCAATGGCT	59.926	137	No products
Az93657	(CGCCG)4	CATCCTATCACTGTTTTTCCTGC	GGCGGGAGCTAGTTTAGTGTAGT	60.21	136	No products
Az27121	(AG)10	ATTGAACGTCATGAGTGTCTCCT	CTTTGTCTCTGTTTTGTGTGCTG	60.003	151	No products
Az55440	(AG)10	GCAGAAAAGAAAAAGAGAAACCA	TGCAGTGTACGAAGAGAAGACAA	60.103	98	No products
Az30746	(AG)10	AAACTGTTTCAGGAAGGAAAAGG	TAACCCTGGGAGATATTTTGGTT	59.962	141	No products
Az14100	(AG)10	GCGTGCGTATGATTATCGTATAG	GCACTGCATGCTAAACTTTTTCT	59.971	94	No products
Az24043	(AATAA)4	GAACCACATATTTGGGATATGGA	TTTGCAGTTGAAGAACTGTTTTG	59.473	150	No products
Az14503	(TTG)6	ACTGAAGCCATCAAGCAGTGTAT	CTTCCATCATCAAAATCAAAAGC	59.963	112	No products
Az22939	(TTG)6	ATTGTGTAGCAAATTAGGAGGCA	AACAAGGTGAAGAAGAAATGCAA	60.156	128	No products
Az46790	(TTC)6	TGTAAAAATGAAACTGGAGGTGC	AATCCTTTTCCCAGAAACGTAAA	60.214	160	No products
Az47523	(TTC)6	AAACCAAAAGAGGGTAACCCATA	AAGGAAAGTACGGCTAAAGCATC	60.158	133	No products
Az52312	(TTC)6	CCCATTTTCTTCTCTGATTCCTT	CGGCATTCTTTTCCTATCTCTTT	60.101	111	No products
Az64505	(TTC)6	GAAAGGAGAAGAAGCTTTTCCAG	TCATAAACTCTTCCTTCTGCACC	59.776	104	No products
Az31847	(TTC)6	ACCCTTTTCTTCGTCCTCTTTTA	ATACCATTTGCGAAAGAGAAACA	60.017	152	No products
Az32048	(TTC)6	TGAAACTGTGGCAATTTAACTGA	TCCAAAACCCTACAACAAGAAGA	60.022	110	No products
Az98079	(TTC)6	CGTATATTCCCTTGTTGCTGTTC	GGAGAATCCAATGGCAGTAGC	60.974	149	No products
Az14000	(TTC)6	AAACCAAAACCAACCTTTTCTGT	GGAGAAAGAGGCATATGGAGAGT	60.109	114	No products
Az22435	(TTC)6	GAGTGAGGTTCGAGATTTGTGAG	AATTACAATGGAAGGAAGCACAA	59.891	149	No products
Az82132	(TTA)6	TCCGCAACACCTTTACTGTTACT	AGCAACAACAGGAGATGAAGAAG	59.936	160	No products
Az80939	(TTA)6	ACACTTTCTGCACAATCTCTTCC	GTTGCAGCGAAATAAAAGAAAAT	58.912	107	No products
Az35852	(TTA)6	ATCCCCAAGTTTCATTAATGGTT	TGCTGCTAGGCTCTCTTAAAAAT	58.916	110	No products
Az25749	(TTA)6	CATAGCTAAATTCTAACGGCATGA	CAATGCAATCATTGAAATTCATAGT	59.33	155	No products
Az19623	(TGT)6	CGGATGCTCCTTCAGTTGTAATA	CTTGGAGACTAACCACGATGAAT	59.535	146	No products
Az43913	(TGG)6	AGTTCCATTGCTGTTCTCTTCAA	TGACACACAAATTATCGAAGCAC	60.053	139	No products
Az55630	(TGG)6	CAGAAGCTCCATCAGCTTATCAT	TACCGGTGAGATACCAATAGCTG	60.389	131	No products
Az78527	(TGG)6	CTAAAGGGAGTGAGGATGTGATG	TCAAAGCCTGGATTCTTATTTGA	60.082	156	No products
Az32749	(TGG)6	TGTAATGGAATCAAGCCAACTCT	CATTGCTAATCTCCCAAAACAAC	59.891	111	No products
Az71669	(TGG)6	AAGTTTGCATCTTCTTGGTCTGT	TTAGTTTCCCAATACACAGCTCC	59.552	155	No products
Az12994	(TGG)6	AAGCAGAGAGCTTTGGAGAGG	GACAACCTTAACGCAAGAACAAC	60.089	133	No products
Az14101	(TGG)6	TGCATGTTGTTGTTATCTAACGC	ACACTACAACTCCAAAGAAGCCA	60.212	127	No products
Az14302	(TGG)6	GGGTGGAATCATAGGGAAAACTA	AAGCATTGTTTTCTCTCCTTCTG	59.078	136	No products
Az18519	(TGG)6	ACTGATAGATCTTCTGGACCACG	ATCTCAAAACTAAGCACGAGCAC	59.968	139	No products
Az22939	(TGG)6	ATTGGCTCAGCAGTTGAAGTATC	ACTCCATCAAGTCCTTGAAAACA	60.026	94	No products
Az23742	(TGG)6	TTGACTCACTTCTGCCTTCTTTT	ACTGAAACTGAATCATCGGAGAA	60.123	150	No products
Az37162	(TGG)6	GAGAAGGAGGGTGAAGAGGTG	GTCATCACCACCATCACGAC	59.808	99	No products
Az38082	(TGC)6	GCTCTTCAACGATTTCGTCTTC	ACAAGTTTCCTCTCATGTCCAAA	60.026	138	No products
Az20428	(TGC)6	CACCCTCAGCCTTGTCTCTC	TTTTATTGCTGGTAATGGGCTAA	59.884	160	No products
Az33248	(TGA)6	TGATGTAACATTGGCTTCTTGTG	ACAACCATCCTTTTCCTCTGTCT	60.395	99	No products
Az37278	(TGA)6	ATTGGAAGGTGGGAGTGAAGTAT	TCAAGTTTTCTACTTCCGCCATA	60.134	113	No products
Az39933	(TGA)6	TGATAGAGTGAGAAACCAGGAGG	CAGATCCTGTTTTTAATTTGGCA	60.342	137	No products
Az59197	(TGA)6	AACTGATGACTCTGGAATGGATG	ATACGGTTGATACATCCTTGGTG	60.014	135	No products
Az27836	(TGA)6	GGGATTATGCTGTTGTTGATGAT	GTTACTTGAACAACAGGTGGGAG	59.95	101	No products
Az15005	(TGA)6	GAATGTTGGGGATGATGAGATAA	TCCATGAAGGTCTTCCTTATCAA	59.952	157	No products
Az15095	(TGA)6	TCACAAGTGAAGTTGGATCAGAA	ACAGGAAGTAGCAAGTGCAAGAT	59.49	160	No products
Az15699	(TGA)6	ATGCTTTCATACAAGGGGGTTAT	CCATTGGGGTTAATGTTCATAGA	59.957	152	No products
Az20027	(TGA)6	ATGGTGCTAGAGTTTGCATTTGT	CATTTCTCTTCCTCAATCACACC	59.99	140	No products
Az30511	(TCT)6	TGTTTTGGATCTCGATAATGCTT	TCGGAATTGTTAGAAGATGAGGA	60.082	93	No products
Az30512	(TCT)6	CACTCCCACTGTCACTCTCACTA	TCGGAATTGTTAGAAGATGAGGA	60.082	119	No products
Az66748	(TCT)6	TCGTCGTCTTCATCTTCTTCTTC	TCTGCAGAGGGTTTTAAAGAGG	59.886	95	a
Az17244	(TCT)6	TCAATACAGGAATTGCATGTTCA	CACACCTCCTTTGTTTATGTGAG	58.686	117	No products
Az33850	(TCT)6	AAAGGCACTCACTAGATTCAACG	GGTTTGAATGCAGTTAAGAATGG	59.891	159	No products
Az26152	(TCT)6	ACTTCTTCTCCCTCTCAGAAACC	ACAGAGGACAATTCAGAGCAAGA	60.43	119	No products
Az27455	(TCT)6	CGTGAAATCACCATTCTTCTTCT	TTCTTACTCCCTCCCTCTCTCTC	59.499	140	No products
Az52638	(TCC)6	ACTATCCCAAGAAGAGAAAGCGT	GATATGGAACCGTGCGTTG	59.94	115	No products
Az19825	(TCC)6	AAGCAATTAGGTGGACTGCATAA	GGAAGTCATGTCTTGCCTAGTGT	59.696	117	No products
Az15742	(TCA)6	TAGCATTAAGACCCTCATCATCC	CATGTCCGTACCTAGTGAGAAGG	60.061	128	No products
Az49558	(TCA)6	CATGATGATCACAAGAATCAGGA	ATGTGAAGTTCATGGATTTGGAG	60.235	97	No products
Az79428	(TC)9	CAGCCATCAGCATATATTCCTTC	AACAAGCAGATCAATGACAAGGT	60.054	101	No products
Az11183	(TC)9	CTTTCCGCAAGAAAATTCAAAAT	TGGAAAAGTAAGGCACATCTCAT	60.014	131	No products
Az11788	(TC)9	TGCCAGATTTATTCGATTGATTT	GCTACTCAACAGGAACCAGAGAA	59.936	89	No products
Az12893	(TC)9	CCACTTCGTATCGTTCTGAATTT	TTGTCCACCATTCTTGATGATAA	59.329	138	No products
Az61064	(TAT)6	AACCATCCTTCTCCTCAAACTTC	TGTACTGTGGATATGGATGCTCA	60.401	158	No products
Az14099	(TAT)6	TGTTGTGATCAGAGGGTGTAGAA	TGATGAGGCTTCAGGGAATAATA	59.943	146	No products
Az34072	(TA)9	CAGTTTGGAAAATGAAATTAGCG	GTATTTCAGAACAAAAATGCCCC	60.89	129	No products
Az51411	(TA)9	CGTTCAAGTCTTTTTGACTTGGT	TGTAAACACCAAATTCCATCACA	60.138	97	No products
Az14872	(TA)9	GATGAAATCCAAATCATGAAGGA	TCAAGATTCAAGTTAAGGTGGGA	59.987	160	No products
Az30746	(TA)9	GCTGAAATGTGCAGGATTTTCTA	CAAGACAAAAAGGGAAACTCTGA	59.785	152	No products
Az45357	(TA)9	TGGTAAAATCTGTTTTGACTCTGG	AGAGAGAATGGGGACATAGCAAC	60.853	130	No products
Az10382	(TA)9	TTGCGAAACAAACAGCGCTTACT	TCTCTTTTGTTTTTCTCCATCAA	60.095	140	No products
Az15709	(TA)9	TTACCATGGCATGCATTTTAGAT	TAGTTGAATGTGTTCTCATTTGA	60.403	143	No products
Az10969	(TTTA)5	ATGGTGGCAAGAATAAGACAAAA	CGTGGAATACGACAAATACACAA	60	154	No products
Az10972	(ATCAT)5	CACAAATTTGGAGCTTTATCAGG	TAGAAGCCCTTGTATGCTTTCAC	60	152	No products
Az10973	(ACAAC)5	CTTTTTCACTTCTTCCCAATCCT	CCCAGTACGAAGAGAAACAAGAA	60	139	No products
Az01114	(TTCTCT)4	CTCATTAGCATTCTCTCTTTGCC	TAGAGGTGTGGACTGTGTGAGAA	60	98	No products
Az11360	(TCA)6	TTTCTTTTTCTTCATCGCTCTTG	CGATTGATTAGCATCAACGAGAT	60	107	No products
Az11674	(TTGA)6	GATGATGATGGCTTAACGAAAAC	TTCCTTTCCCTCTGTGATAAACA	60	121	No products
Az11675	(TTGGTA)4	ACCTTTGCTGCTACAACAGAATC	GAGAAAGGGAAGAGTAGGCTTTG	60	150	No products
Az11693	(TCA)8	TTGATTAGCATCAACGAGATGAA	CATTGTACTAGGAGAGTGCCCAG	60	135	No products
Az11694	(TCTGCA)4	ACACCCTTCACAATCATCATACC	TGCTAGAATTTGAAAGCCAAAGA	60	143	No products
Az11773	(TATTAC)4	CCCAAATTGTCGATAACACTAGC	CTCAGAACAATGGTAGTGGCAAT	60	145	No products
Az01196	(TGGTGC)4	CTTAGCGGTGGTCTGTTAGTAGC	ACCTAACCATCCTTCTCTTTTGC	60	160	No products
Az12021	(TAT)8	GTTTGAAATGGTCCTACTTGTGG	CGTAGGTATACCCTCCATACAACC	60	160	No products
Az12125	(GTGTTG)4	CCTGAGACTCCACAGACATAACC	CGACCAGACAAGCTCCATATTAG	60	140	No products
Az12306	(GTGGAG)4	GGAGGGGAAGGAGCTATAGATTT	GGGCAAGTTGCAGGTTTTACTAT	60	125	No products
Az12409	(GGTTGG)4	GTGAGAAGAAGCATAATGATGGG	CTTCTTCATCTTCTTACCTCCGA	60	149	No products
Az12410	(GGTCAT)4	CACCACCAATTATAAGGACCAAA	CTCTTCTCCATTACCAGCTCTCA	60	155	No products
Az12726	(CCGTTC)4	GGACATCCTCCAAAAGTTCTACC	AAGGGTTGGTCAAAGAAGAAGTC	60	149	No products
Az12741	(GGCGTT)4	CTCGTAGATGCCAGTGTTCAGA	AAATCTCACCGTCAACTCCATC	60	160	No products
Az12759	(GGAGCC)4	GAATGCGTGCAGAAGAACAATA	GAAATGCTCTCGATAATCTCCGT	60	116	No products
Az12885	(GGAGAA)4	GCTTTCTCTCTCCTCCAGTTTTC	ATCCTCAAACTCCCAGATTTCTC	60	140	No products
Az12899	(GGAAAC)4	TCAAGTTGGAGGATCCTGTTCTA	CTAGGAATCTGTTGAGGTTGGTG	60	154	No products
Az12892	(GGAAAA)4	GCTGAAGATAGAAAGAGAGCGTG	AAGTCCTCTGGTGTGTTCCGTA	60	153	No products
Az12892	(GGA)8	AGTCCTAGAATGTCAGCACAAGC	TTGCCTACTCCACATCAACCTAT	60	133	No products
Az12922	(GCTTGA)4	ACACTTCAACTTCTCCCTCTTCC	AGTGGTGGTGGAGAAGAACATAA	60	106	No products
Az01293	(TGGTCA)4	ACAACTTCCTTGGTAGCAAATCA	GCACAAACAATAATGCTCAATCA	60	159	No products
Az13263	(GCTGTG)4	GTTGATCTTCACGTCCACAGG	CTCCTTCACGGACTTCCCTAT	60	145	No products
Az13264	(GCACCA)4	CTCCCGGAAGAATCAATGTATC	CAGACAGAATCGTCCATGAGAA	60	96	No products
Az13267	(GATTGA)	GCAAAATTGAAATTGAAGCAGAC	GAAAGAAATGAGCTTTTGCTGAA	60	110	No products
Az13487	(GACTCC)4	ACGTCTACTCCGATAGGGAAAAG	GCTATGAGACTCTCCAAAGACGA	60	133	No products
Az13487	(GAAAAA)4	AAGGATGAAGTTGTTTGGATGAA	CTCGAGATCCTCGACATTTTCTA	60	117	No products
Az13615	(CTTCAT)4	TTCATCATCCTCATCTTCTTCGT	CCTGGAGTAAAGGTGAAGGTTTT	60	159	No products
Az13903	(CTCATT)4	ATCCGAATTGAGTTCTCCTTCTC	TAATGGGCGTATTGGTAATTTTG	60	150	No products
Az13957	(CGCCGT)4	ACAGAGAACTCACTCCATTCCG	GGGAATGAGTGGAGAGGAATC	60	154	No products
Az13970	(CGC)8	CTGATTTTGGAACCATATTGCC	TAAGGTTCTCTCTGCTCTTGTGG	60	143	No products
Az13972	(CGATTC)4	CTTTCGACCTCTTTCCTTTCTTC	ATGAGAAAATTCGTTATCGCAGA	60	114	No products
Az13974	(CGATCA)4	CCCAAGTGGTGAAACAACTAGAC	AGTGGTAGTGGGAATGGGATACT	60	131	No products
Az14046	(CCGCCT)4	AACTGTACCCTCACGCTCCTC	ATCATATAGGAGTTGCTGGAGCC	61	158	No products
Az14186	(CCAGAA)4	CAATTTGTGCCCTGAAGTAGAAC	CAGGAAGAAACTATGCGAATGTC	60	131	No products
Az14231	(CCAATT)4	CCTCCCTGAAGATCATCAACC	AGAAAATCTGATTGGCGACATAG	60	125	No products
Az14336	(CCA)8	CTGAAATCGACCCATAGTTCAAA	CAAACTTTGAAGCACCAAGC	59	92	No products
Az14411	(CATTCA)4	CACTCTCACACCTTGCACATAAT	GAGTGTTAGTTTGGAGGTGGATG	60	139	No products
Az14464	(CATGTT)4	GGGAGGACCAGAATATGAGAAAT	GCAGTTATTCAAACCAGACCAGT	60	125	No products
Az14702	(CATGAT)4	ACATAATCACCATCATACCCACC	TATTCTTTCACGAGGAGCATCAT	60	157	No products
Az14720	(CATCCA)4	ATCCACATCCACATCCACATCT	GAAGAATCAGTTTCGTTACACGC	60	145	No products
